# Supplementary material for: Updated Checklist of Chondrichthyan Species in Croatia (Central Mediterranean Sea)
Source: Biology (Basel). 2023 Jul 3;12(7):952. doi: 10.3390/biology12070952 (PMC7614753; doi:10.3390/biology12070952)
Supplement: Supplementary file 1 [file biology-12-00952-s001.zip]

Archive with 1 entries (1 files):
- Supplementary Table S1_ Records and analyses.xlsx
