# Supplementary material for: Updated Checklist of Chondrichthyan Species in Croatia (Central Mediterranean Sea)
Source: Biology (Basel). 2023 Jul 3;12(7):952. doi: 10.3390/biology12070952 (PMC7614753; doi:10.3390/biology12070952)
Supplement: Supplementary file 1 [file biology-12-00952-s001.zip › Supplementary Table S1_ Records and analyses.xlsx]

## Sheet: Records
Species	Count	Lat	Long	Region/Locality	Date	Depth [m]	Size [cm]	Width [cm]	Weight [kg]	Sex	Ontogeny	Fishing/Acquisition Method	Animal Status	Source	Source Category	Notes
Aetomylaeus bovinus (Geoffroy Saint-Hilaire, 1817)	1	42.628056025536600	18.073102541936600	Dubrovnik area	before 1989								Dead, Body preserved	Mušin, 1989, Natural History Museum Dubrovnik	Historical Data
Aetomylaeus bovinus (Geoffroy Saint-Hilaire, 1817)	2	42.82477633118220	17.535308626157300	Pelješac	December 2019					NA	Adult	Fishing - unspecified	Fished	MECO Project, Pero Ugarković	Citizen Science
Aetomylaeus bovinus (Geoffroy Saint-Hilaire, 1817)	1	43.14105837702100	16.464400331315900	Hvar	2020-12-07					NA	Adult	Fishing - unspecified	Dead	MECO Project, Pero Ugarković	Citizen Science	https://www.facebook.com/photo.php?fbid=10224031622808294&set=p.10224031622808294&type=3
Aetomylaeus bovinus (Geoffroy Saint-Hilaire, 1817)	1	43.14105837702100	16.464400331315900	Hvar	2020-12-13					NA	NA	Fishing - unspecified	Alive	MECO Project, Pero Ugarković	Citizen Science	https://www.facebook.com/photo.php?fbid=10224025350851499&set=p.10224025350851499&type=3
Aetomylaeus bovinus (Geoffroy Saint-Hilaire, 1817)	1	42.82477633118220	17.535308626157300	Pelješac	2020-12-23					NA	Adult	Fishing - unspecified	Fished	MECO Project, Pero Ugarković	Citizen Science
Sum	6
Alopias superciliosus Lowe, 1841	1			near Dubrovnik	2017							longline		Pero Ugarković, WWF Adria; Maro Sekula	Citizen Science
	1
Alopias vulpinus (Bonnaterre, 1788)	1	42.65916865684860	18.082919734257400	Dubrovnik, Gruž harbour	1890		400				adult		Dead, Body preserved	Mušin, 1989, Natural History Museum Dubrovnik	Historical Data
Alopias vulpinus (Bonnaterre, 1788)	1	43.62438025186980	15.5758757607135	Blitvenica	2021-07-08							Angling	Released	Pero Ugarković, WWF Adria	Citizen Science	Photo/Video Permission Yes
Alopias vulpinus (Bonnaterre, 1788)	1	43.64767847117800	15.62483080538580	Zirije	2020-07-25					NA	NA	Fishing - unspecified, catch + release	Alive	MECO Project, Kroatien Big Game Fishing	Citizen Science	https://www.facebook.com/biggamekroatien/photos/a.1473458632887727/2607828969450682/?type=3&theater
Alopias vulpinus (Bonnaterre, 1788)	1	44.89511881336630	14.600786260449400	Kvarner Bay	2020-07-16		300			NA	Adult	Fishing - unspecified	Alive	MECO Project, Podvodni.hr	Citizen Science	https://www.facebook.com/podvodni.hr/posts/3069323553153431
	4
Bathytoshia lata (Garman, 1880)	1			Croatia	1996, between end of spring and the middle of summer	10-200						bottom trawl survey		Bertrand et al. 2000	MEDITS	former "Dasyatis centroura"
Bathytoshia lata (Garman, 1880)	1			2 km off the southern coast of Kolocep Island (Elafiti Archipelago)	2002-08-29	15	398	260	290	female	adult	gillnet "polandara"		Dulcic et al 2003	Literature
Bathytoshia lata (Garman, 1880)	1			Hvar channel	1953		396							Jardas 1996	Literature
	3
Carcharhinus plumbeus (Nardo, 1827)	1	43.28983993096280	17.00437600674300	Makarska Riviera			156.2				adult		Dead, Body preserved	Boban and Vladovi 2013, Natural History Museum Split	Historical Data	Photograph on website: https://www.prirodoslovni.hr/Inventarna/Inventarna.html	Measured with Fiji
Carcharhinus plumbeus (Nardo, 1827)	1	43.40790876911500	16.66443452121730	Brac channel			126.428				juvenile		Dead, Body preserved	Boban and Vladovi 2013, Natural History Museum Split	Historical Data	Photograph on website: https://www.prirodoslovni.hr/Inventarna/Inventarna.html	Measured with Fiji
Carcharhinus plumbeus (Nardo, 1827)	2	42.628056025536600	18.073102541936600	Dubrovnik area									Dead, Body preserved	Mušin, 1989, Natural History Museum Dubrovnik	Historical Data
Carcharhinus plumbeus (Nardo, 1827)	1	42.64722364046570	17.955566066546400	Dubrovnik-Neretva, South Dubrovnik, 42° 38' 50 '', 17° 57' 20 '', 43° 13' 15'', 17° 57' 20''	1952-05-28	100	123		10.3	female	juvenile	long line, box boops		Kirinc̆ić & Lepetić (1955)	Literature
Carcharhinus plumbeus (Nardo, 1827)	1	43.137585899322300	17.273601821858900	Zaostrog	2009-11-23	20-30	78.5		3.65	female	neonatal	captured on a long line	Dead, body preserved	Dragičević, Dulčić, and Lipej 2010	Literature
Carcharhinus plumbeus (Nardo, 1827)	1	43.432750923488300	16.693221675921900	Omiš	2020-11-28					Female	Juvenile	Longlining	Fished	MECO Project, Pero Ugarković	Citizen Science
Carcharhinus plumbeus (Nardo, 1827)	1	42.772678097796300	16.99388821946670	Glavat	2021-07-30	80						longline	retained	Pero Ugarković, WWF Adria	Citizen Science	Photo/Video Permission No
Carcharhinus plumbeus (Nardo, 1827)	1	43.487108478468300	16.453849665130000	Split	1895								Dead, body preserved	Natural History Museum Vienna	Historical Data	NMW - 61349
Carcharhinus plumbeus (Nardo, 1827)	1	44.11004227053750	15.209420002987800	Zadar	1903		78				juvenile		Dead, Body preserved	Marcelo Kovačić marcelo@prirodoslovni.com, Natural History Museum Rijeka	Historical Data
	10
Carcharias taurus Rafinesque, 1810	1			off Croatia	post 1970									Schembri et al. 2003; Fergusson et al. 2002, Alen Soldo, Institute of Oceanography & Fisheries, Split, personal communication 2003	Literature
Carcharias taurus Rafinesque, 1810	1	43.09859323709620	17.33529311326680	Gradac	1881		100				neonatal	captured		De Marchesetti 1882, Brusina 1888, Bargnesi et al. 2020	Literature	museum report (Trieste)
Carcharias taurus Rafinesque, 1810	1	43.487108478468300	16.453849665130000	Split	1888							captured		Kolombatovic 1894, Bargnesi et al. 2020	Literature
Carcharias taurus Rafinesque, 1810	1	43.487108478468300	16.453849665130000	Split	2002							captured	Dead, head in a fish market	Lipej et al. 2004, Bargnesi et al. 2020	Literature
Carcharias taurus Rafinesque, 1810	1	44.19721219883510	14.866921690264900	Molat	2003							captured		Walls et al. 2015, Bargnesi et al. 2020	Literature
	5
Carcharodon carcharias (Linnaeus, 1758)	1	42.65916865684860	18.082919734257400	Dubrovnik, City Harbour	1889		520				adult		Dead, Body preserved	Mušin, 1989, Natural History Museum Dubrovnik	Historical Data
Carcharodon carcharias (Linnaeus, 1758)	1	45.29885905943140	14.548393168188800	Bakar	29.08.1894		486				adult		Dead, Body preserved	Marcelo Kovačić marcelo@prirodoslovni.com, Natural History Museum Rijeka	Historical Data
Carcharodon carcharias (Linnaeus, 1758)	1	45.23710374698910	14.575586054912200	Voz	1887		470		1470?		adult	captured in trap		T. Storai 2000, Com. pers. (Jardas J., 1997)	Literature
Carcharodon carcharias (Linnaeus, 1758)	1	44.86786388901510	14.882150913304300	Lukovo	1935		600		500		adult	captured		T. Storai 2000, Com. pers. (Jardas J., 1997)	Literature
Carcharodon carcharias (Linnaeus, 1758)	1	44.89511881336630	14.600786260449400	Kvarner	1956							captured		T. Storai 2000, Com. pers. (Jardas J., 1997)	Literature
Carcharodon carcharias (Linnaeus, 1758)	1	43.79017293428890	15.386618802595500	Kornati	17.08.1972		600				adult	captured		T. Storai 2000, Com. pers. (Jardas J., 1997), Soldo and Jardas 2001, Morovic 1973	Literature
Carcharodon carcharias (Linnaeus, 1758)	3	43.035058686135000	17.41796953091470	Ploce	1974						juvenile	captured		T. Storai 2000, Com. pers. (Jardas J., 1997)	Literature
Carcharodon carcharias (Linnaeus, 1758)	1	42.72423009363230	17.5226782004917	Mijet	1998-08-02							sighting	Alive	T. Storai 2000 , De Sabata et al. (1999)	Literature
Carcharodon carcharias (Linnaeus, 1758)	1	42.628056025536600	18.073102541936600	Dubrovnik	1998-09-04							sighted offshore	Alive	T. Storai 2000 , De Sabata et al. (1999)	Literature
Carcharodon carcharias (Linnaeus, 1758)	1	43.70152520622120	15.861896859520200	Sibenik	August 1993		500			female	adult	captured	Dead	Fergusson 1996, G. Notarbartolo di Sciara, personal communication	Literature	Catalog no. MCA-0293M
Carcharodon carcharias (Linnaeus, 1758)	1	44.683196277932400	14.331101640079600	Losinj	August 1993							repeated sightings by fishermen	Alive	Fergusson 1996, G. Notarbartolo di Sciara, personal communication	Literature	Catalog no. MCA-0193
Carcharodon carcharias (Linnaeus, 1758)	1	45.31983355331530	14.422692188749500	Rijeka	1934-09-09		600				adult			Fergusson 1996, Giudici and Fino (1989)	Literature
Carcharodon carcharias (Linnaeus, 1758)	1	45.26789787959720	14.555975054655400	Kraljevica	September 1934		700				adult			Fergusson 1996, Giudici and Fino (1989)	Literature
Carcharodon carcharias (Linnaeus, 1758)	1	45.31983355331530	14.422692188749500	Rijeka	August 1994		600				adult			Fergusson 1996, Giudici and Fino (1989)	Literature
Carcharodon carcharias (Linnaeus, 1758)	1	45.23451212238340	14.25646123958050	Moschiena	September 1934		500				adult			Fergusson 1996, Giudici and Fino (1989)	Literature
Carcharodon carcharias (Linnaeus, 1758)	1			Dalmatian coast	1877-1879							several captures reported		Fergusson 1996, Doderlein (1881), Graeffe (1886)	Literature
Carcharodon carcharias (Linnaeus, 1758)	1	45.33236301628060	14.321133973236800	Opatija	1971							attack		De Maddalena 2000, Fergusson (1996), Soldo and Jardas 2002	Literature
Carcharodon carcharias (Linnaeus, 1758)	1	44.678984572926600	14.896838769142900	Jablanac north of Baga	14.09.1868							captured	Dead, body preserved in the Croatian Museum Zagreb	Brusina 1888	Literature
Carcharodon carcharias (Linnaeus, 1758)	1	44.954272509627600	14.910123577681800	Sv. Gjuraj, near Senj	16.12.1868		460				adult	captured	Dead, body preserved in the Croatian Museum Zagreb	Brusina 1888	Literature
Carcharodon carcharias (Linnaeus, 1758)	1	45.35209468324290	14.330247707463600	Preluka harbour, Rijeka	16.04.1872		490				adult	captured		Brusina 1888	Literature	man's head and leg and dolphin in stomach
Carcharodon carcharias (Linnaeus, 1758)	1	45.35209468324290	14.330247707463600	Preluka harbour, Rijeka	08.06.1872		131				neonatal	captured		Brusina 1888	Literature
Carcharodon carcharias (Linnaeus, 1758)	1	42.99879197997950	17.416466645635000	10 Nm away from Opuzen	12.05.1872		95				neonatal	captured 10 miles offshore		Brusina 1888	Literature
Carcharodon carcharias (Linnaeus, 1758)	1	44.75539541162730	14.758478475371700	Rab	08.08.1872		130				neonatal	captured		Brusina 1888	Literature
Carcharodon carcharias (Linnaeus, 1758)	1	43.955877883377100	15.058362510581500	Dugi Otok	16.06.1872		146				neonatal	captured		Brusina 1888	Literature
Carcharodon carcharias (Linnaeus, 1758)	1	42.77327815779950	17.52923986191500	Konao (Mljet)	12.05.1872		237				juvenile	captured		Brusina 1888	Literature
Carcharodon carcharias (Linnaeus, 1758)	1	42.58764003740830	18.200526045519200	Cavtat	25.07.1872		260				juvenile	captured		Brusina 1888	Literature
Carcharodon carcharias (Linnaeus, 1758)	1	44.72863061632780	14.377368225552500	Port of Ustrine west of Cres	05.05.1877		460				adult	captured		Brusina 1888	Literature
Carcharodon carcharias (Linnaeus, 1758)	1	44.81076713847970	14.331019764983400	Sv. Martin (Cres)	08.05.1877		413					captured		Brusina 1888	Literature
Carcharodon carcharias (Linnaeus, 1758)	1	44.71126948441660	14.376534391126700	Osor (Cres)	17.06.1878		371					captured		Brusina 1888	Literature
Carcharodon carcharias (Linnaeus, 1758)	1	44.736759226291500	14.31522162047740	Sv. Martin near Osor	21.05.1879		382					captured		Brusina 1888	Literature
Carcharodon carcharias (Linnaeus, 1758)	1	44.89511881336630	14.600786260449400	Kvarner	June 1879							captured		Brusina 1888	Literature
Carcharodon carcharias (Linnaeus, 1758)	1	43.487108478468300	16.453849665130000	Split	23.07.1879		402					captured		Brusina 1888	Literature
Carcharodon carcharias (Linnaeus, 1758)	1	44.72863061632780	14.377368225552500	Ustrine (Cres)	21.09.1879		530				adult	captured		Brusina 1888	Literature
Carcharodon carcharias (Linnaeus, 1758)	1	44.75539541162730	14.758478475371700	Rab	22.04.1881		380					captured		Brusina 1888	Literature
Carcharodon carcharias (Linnaeus, 1758)	1	44.75539541162730	14.758478475371700	Rab	16.10.1881		405					captured		Brusina 1888	Literature
Carcharodon carcharias (Linnaeus, 1758)	1	44.736759226291500	14.31522162047740	Sv. Martin near Osor	13.04.1882		529				adult	captured		Brusina 1888	Literature
Carcharodon carcharias (Linnaeus, 1758)	1	43.18749051347370	16.703010666972400	Vrboska-Krk (Hvar)	13.06.1883		300				juvenile	captured		Brusina 1888	Literature
Carcharodon carcharias (Linnaeus, 1758)	1	44.75539541162730	14.758478475371700	Rab	26.09.1883		396					captured		Brusina 1888	Literature
Carcharodon carcharias (Linnaeus, 1758)	1	42.9529883128558	17.177062200491800	Korcula	03.03.1886		560				adult	captured		Brusina 1888	Literature
Carcharodon carcharias (Linnaeus, 1758)	1	44.968579513382900	14.556986231458000	Krk	02.09.1887		470				adult	captured		Brusina 1888	Literature
Carcharodon carcharias (Linnaeus, 1758)	1	44.89511881336630	14.600786260449400	Kvarner Bay	1906-05-29		522			female	adult	captured	Dead, body preserved in the Museo di Storia Naturale of Trieste	De Maddalena 2000, Soldo and Jardas 2002, De Maddalena et al. 2015	Literature
Carcharodon carcharias (Linnaeus, 1758)	1	43.2895138826263	16.9968972771285	Medola	January 1908							attack	Alive	De Maddalena 2000, M. Zuffa (pers. comm.), Anonymous (1908)	Literature
Carcharodon carcharias (Linnaeus, 1758)	1			Stadival	1908-05-19		170				juvenile	captured by fishermen		De Maddalena 2000, M. Zuffa (pers. comm.)	Literature
Carcharodon carcharias (Linnaeus, 1758)	1	45.26789787959720	14.555975054655400	Kraljevica	October 1909		550?				adult	captured in a tuna trap		De Maddalena 2000, A. Mojetta (pers.comm.), Mojetta et al. (1997), Soldo and Jardas 2002	Literature
Carcharodon carcharias (Linnaeus, 1758)	1	45.314099807625800	14.46223719109280	Susak	1934-08-21							attack		De Maddalena 2000, Giudici and Fino (1989), Soldo and Jardas 2002	Literature	unprovoked fatal attack on swimmer Agnes Novak, ISAF no. 370.
Carcharodon carcharias (Linnaeus, 1758)	1	45.31983355331530	14.422692188749500	Rijeka	1934-08-23		ca. 600		>700		adult	sighting	Alive	De Maddalena 2000, Giudici and Fino (1989)	Literature
Carcharodon carcharias (Linnaeus, 1758)	1	45.31983355331530	14.422692188749500	Rijeka	1934-08-30		ca. 600		>700		adult	sighting	Alive	De Maddalena 2000, Giudici and Fino (1989)	Literature
Carcharodon carcharias (Linnaeus, 1758)	1	45.31983355331530	14.422692188749500	Rijeka	1934-08-30		600				adult	attack		De Maddalena 2000, Fergusson (1996), Baldridge (1974)	Literature	doubtful unprovoked fatal attack on swimmer Zorica Princ. ISAF no. 974.
Carcharodon carcharias (Linnaeus, 1758)	1	45.26789787959720	14.555975054655400	Kraljevica	1934-09-02		>700		>2000		adult	captured in tuna trap		De Maddalena 2000, Giudici and Fino (1989)	Literature
Carcharodon carcharias (Linnaeus, 1758)	1	45.23451212238340	14.25646123958050	Moschiena	1934-09-07		ca. 500		ca. 800		adult	captured in tuna trap		De Maddalena 2000, Giudici and Fino (1989)	Literature	pursuing school of tunas
Carcharodon carcharias (Linnaeus, 1758)	2	45.31346442475590	14.479029019006900	Martinschizza	1934-09-07		ca. >600				adult	sighting	Alive	De Maddalena 2000, Giudici and Fino (1989)	Literature	eating a small board of cork
Carcharodon carcharias (Linnaeus, 1758)	1	45.33236301628060	14.321133973236800	Opatija	1961-09-24							attack		De Maddalena 2000, Anonymous (1961), Giudici and Fino (1989), Fergusson (1996), Soldo and Jardas 2002	Literature	unprovoked fatal attack on swimmer Sabit Plan. ISAF no. 946.
Carcharodon carcharias (Linnaeus, 1758)	1			Dalmatia	1966-08-16							attack		De Maddalena 2000, A. Mojetta (pers.comm.)	Literature
Carcharodon carcharias (Linnaeus, 1758)	1	45.3198691047179	13.547615925119400	Novigrad	1970							attack		De Maddalena 2000, A. Mojetta (pers.comm.)	Literature
Carcharodon carcharias (Linnaeus, 1758)	1	45.304376448345800	14.284675125957200	Ika	September 1971							attack		De Maddalena 2000, Gilioli (1989)	Literature
Carcharodon carcharias (Linnaeus, 1758)	1	43.43203115221830	16.693922678241100	Omis	1974-08-10		ca. 500				adult	attack		De Maddalena 2000, M. Zuffa (pers. comm.)	Literature
Carcharodon carcharias (Linnaeus, 1758)	1	44.954272509627600	14.910123577681800	Sv. Juraj	July 1888		470				adult	captured	Dead	Soldo and Jardas 2002, Hirtz 1932	Literature	woman's body and lamb in stomach
Carcharodon carcharias (Linnaeus, 1758)	1	44.428937329253600	14.97692016476190	Pag	26.04.1891							captured	Dead, body preserved at the Natural History Museum Zagreb	Soldo and Jardas 2002, Langhoffer 1905	Literature
Carcharodon carcharias (Linnaeus, 1758)	1	45.28348919571470	14.574528136430000	Bakarac	September 1892		450				adult	captured?		Soldo and Jardas 2002, Hirtz 1932	Literature
Carcharodon carcharias (Linnaeus, 1758)	1	43.70434706362410	15.829694160230400	Zlarin	19.02.1893		165			male	juvenile			Soldo and Jardas 2002, Katuric 1893	Literature
Carcharodon carcharias (Linnaeus, 1758)	1	45.29970429004560	14.547534861310500	Bakar	29.08.1894		470			female	adult	captured	Dead, body preserved at Natural History Museum Rijeka	Soldo and Jardas 2002, Kovacic 1998	Literature
Carcharodon carcharias (Linnaeus, 1758)	1	42.628056025536600	18.073102541936600	Dubrovnik	1901-07-15		520				adult	captured?		Soldo and Jardas 2002, Kosic 1903	Literature
Carcharodon carcharias (Linnaeus, 1758)	1	43.847148368015400	15.197104643024600	Dugi Otok (Kornati)	1920-02-02		525		1300		adult			Soldo and Jardas 2002, Kisic unpublished data	Literature	dolphin in stomach
Carcharodon carcharias (Linnaeus, 1758)	1	44.14467563282400	15.103231883895300	Ugljan	March 1926		500		700		adult	captured?		Soldo and Jardas 2002, Morovic 1950	Literature
Carcharodon carcharias (Linnaeus, 1758)	1	42.90823674103000	17.182305442935400	Lumbarda	August 1926		400		500			captured	Dead	Soldo and Jardas 2002, Hirtz 1932, Morovic 1950	Literature	human remains in stomach
Carcharodon carcharias (Linnaeus, 1758)	1	42.90823674103000	17.182305442935400	Lumbarda	October 1926		600		1800		adult	captured in gillnet		Soldo and Jardas 2002, Morovic 1950, Morovic 1973	Literature
Carcharodon carcharias (Linnaeus, 1758)	1	45.06330835593950	13.603747115611900	Rovinj	1927		ca. 600		1000		adult	captured		De Maddalena and Heim 2012, De Maddalena (2000b), De Maddalena 2000, De Maddalena 1999	Literature	stomach contained several inedible items. Photographic documentation exists.
Carcharodon carcharias (Linnaeus, 1758)	1	43.5257930742176	15.946221528966300	Rogoznica	1931		150			female	neonatal	captured?		Soldo and Jardas 2002, Anonymous 1931	Literature
Carcharodon carcharias (Linnaeus, 1758)	1	45.26789787959720	14.555975054655400	Kraljevica	1934		775		1100		adult	captured in tuna gillnet		Soldo and Jardas 2002, Morovic 1973	Literature
Carcharodon carcharias (Linnaeus, 1758)	1	45.23457256489350	14.257448292490600	Moscenicka Draga	September 1934		600		1000		adult	captured		Soldo and Jardas 2002, Anonymous 1934	Literature
Carcharodon carcharias (Linnaeus, 1758)	1	44.868715520444800	14.88009097679640	Lukovo	1935-07-20		600		2500		adult	captured in tuna trap		Soldo and Jardas 2002, Anonymous 1935, Morovic 1950	Literature
Carcharodon carcharias (Linnaeus, 1758)	1	45.28348919571470	14.574528136430000	Bakarac	Summer of 1946								Dead	Soldo and Jardas 2002, Jolic 1988	Literature	a pig of 10kg in stomach
Carcharodon carcharias (Linnaeus, 1758)	1	43.584530714580400	15.901700122865900	Primosten	August 1950		700-800				adult			Soldo and Jardas 2002, Anonymous 1951	Literature	encounter during eating a dead calf
Carcharodon carcharias (Linnaeus, 1758)	1	44.428937329253600	14.97692016476190	Pag	1954-10-02		550		1500		adult	attack		Soldo and Jardas 2002, Anonymous 1954	Literature
Carcharodon carcharias (Linnaeus, 1758)	1	45.01279315652860	14.585211554566700	Krk	1956		400							Soldo and Jardas 2002, Kovacic (pers.comm.)	Literature
Carcharodon carcharias (Linnaeus, 1758)	1	43.5257930742176	15.946221528966300	Lokva Rogoznica								attack		Soldo and Jardas 2002, Jolic 1988	Literature
Carcharodon carcharias (Linnaeus, 1758)	1	43.44081286595820	16.529569522023600	15 Nm SW off island Jabuka	2003-06-24		570		2500	female	adult	captured in tuna purse seine	Dead, some teeth preserved	Soldo and Dulcic 2005	Literature
Carcharodon carcharias (Linnaeus, 1758)	1	44.99128781423150	14.89157972569160	Senj	1903-05-21		ca. 600		1200		adult	captured		De Maddalena and Heim 2012	Literature	photographic documentation exists
Carcharodon carcharias (Linnaeus, 1758)	1	44.801309427481500	13.94242149880240	Medulin	June 1908							attack		De Maddalena and Heim 2012, Boldrocchi et al. 2017	Literature
Carcharodon carcharias (Linnaeus, 1758)	1	42.90823674103000	17.182305442935400	Lumbarda	1926		600		500		adult	captured		Boldrocchi et al. 2017, Storai et al. 2000	Literature
Carcharodon carcharias (Linnaeus, 1758)	1	45.31983355331530	14.422692188749500	Rijeka	1934-08-30		600		700		adult	sighting	Alive	De Maddalena and Heim 2012, Boldrocchi et al. 2017	Literature
Carcharodon carcharias (Linnaeus, 1758)	1	45.31983355331530	14.422692188749500	Rijeka	1934-08-30		600		700		adult	sighting	Alive	De Maddalena and Heim 2012, Boldrocchi et al. 2017	Literature
Carcharodon carcharias (Linnaeus, 1758)	1	45.31983355331530	14.422692188749500	Rijeka	1934-08-30		600				adult	attack		De Maddalena and Heim 2012, Boldrocchi et al. 2017	Literature
Carcharodon carcharias (Linnaeus, 1758)	1	45.13578612969400	14.251625783025900	Labin channel	1934-08-30		700				adult	sighting	Alive	De Maddalena and Heim 2012, Boldrocchi et al. 2017	Literature
Carcharodon carcharias (Linnaeus, 1758)	1	45.23457256489350	14.257448292490600	Moscenicka Draga	1934-09-07		500		800		adult	captured in tuna trap		Boldrocchi et al. 2017, Mojetta et al. 1997	Literature
Carcharodon carcharias (Linnaeus, 1758)	1	45.31346442475590	14.479029019006900	Martinscica	1934-09-07		600				adult	sighting	Alive	De Maddalena and Heim 2012, Boldrocchi et al. 2017	Literature
Carcharodon carcharias (Linnaeus, 1758)	1	45.06330835593950	13.603747115611900	Rovinj	ca. 1950							sighting		De Maddalena and Heim 2012, D. Abed-Navandi (pers. Comm.), Boldrocchi et al. 2017,	Literature
Carcharodon carcharias (Linnaeus, 1758)	1	44.954272509627600	14.910123577681800	Senj-Sveti Juraj	1955-12-10		460			female	adult	captured		De Maddalena and Heim 2012, Boldrocchi et al. 2017	Literature
Carcharodon carcharias (Linnaeus, 1758)	1	44.02501957510670	15.079724254613400	Rava	1905-05-21		200				juvenile	gillnet		De Maddalena and Heim 2012, Boldrocchi et al. 2017	Literature
Carcharodon carcharias (Linnaeus, 1758)	1	43.2646072756101	16.499269492316900	Brac	spring 1994							captured	Dead, jaws preserved	De Maddalena and Heim 2012, G. Della Rovere (pers. Comm.), Boldrocchi et al. 2017,	Literature
Carcharodon carcharias (Linnaeus, 1758)	1	45.22769411928200	13.574740077465900	Porec	spring 2000		600				adult	sighting by fisherman		De Maddalena and Heim 2012, D. Abed-Navandi (pers. Comm.),Boldrocchi et al. 2017	Literature
Carcharodon carcharias (Linnaeus, 1758)	1	43.100217147305	17.33696417230390	Gradac in Makarskom Primorju	05.10.1879		250				juvenile			Brusina 1888	Literature
Carcharodon carcharias (Linnaeus, 1758)	1	45.22769411928200	13.574740077465900	Porec	09.08.1878									Brusina 1888	Literature
Carcharodon carcharias (Linnaeus, 1758)	1	45.262624334895900	14.505533606276300	Kvarner, probably off Bakarac	1906-05-29		522		1800?	female	adult	captured	Dead, body preserved at the Museo di Storia Naturale in Trieste, Italy	De Maddalena and Heim 2012, Andrea dall'Asta (pers. Comm.)	Literature
Carcharodon carcharias (Linnaeus, 1758)	1	44.02501957510670	15.079724254613400	Rava	1968		ca. 200				juvenile	captured in a gill net		De Maddalena and Heim 2012, Loncaric (pers. Comm.), Loncaric (2009)	Literature
Carcharodon carcharias (Linnaeus, 1758)	1	43.08094244321970	16.21389567589890	Mala Smokova Bay, Vis	2008-10-06		ca. 450-500				adult	attack		De Maddalena and Heim 2012, Branko Dragicevic (pers. Comm.), Jakov Dulcic (pers. Comm.), Boldrocchi et al. 2017	Literature
	99
Centrophorus granulosus (Bloch & Schneider, 1801)	1	42.64722364046570	17.955566066546400	Dubrovnik-Neretva, South Dubrovnik, 42° 38' 50 '', 17° 57' 20 '', 43° 13' 15'', 17° 57' 20''	1951-07-31	500	92		6	female	juvenile	long line, Clupea pilchardus		Kirinc̆ić & Lepetić (1955)	Literature
Centrophorus granulosus (Bloch & Schneider, 1801)	1	42.64722364046570	17.955566066546400	Dubrovnik-Neretva, South Dubrovnik, 42° 38' 50 '', 17° 57' 20 '', 43° 13' 15'', 17° 57' 20''	1951-11-16	500	96		5.5	female	juvenile	long line, Smaris vulgaris and Smaris alceldo		Kirinc̆ić & Lepetić (1955)	Literature
Centrophorus granulosus (Bloch & Schneider, 1801)	5	42.64722364046570	17.955566066546400	Dubrovnik-Neretva, South Dubrovnik, 42° 38' 50 '', 17° 57' 20 '', 43° 13' 15'', 17° 57' 20''	1952-01-16	530	93-101			female	juvenile	long line, Merluccius vulgaris and Box boops		Kirinc̆ić & Lepetić (1955)	Literature
Centrophorus granulosus (Bloch & Schneider, 1801)	2	42.64722364046570	17.955566066546400	Dubrovnik-Neretva, South Dubrovnik, 42° 38' 50 '', 17° 57' 20 '', 43° 13' 15'', 17° 57' 20''	1952-01-16	530	92-99			female	juvenile	long line, Merluccius vulgaris and Box boops		Kirinc̆ić & Lepetić (1955)	Literature
Centrophorus granulosus (Bloch & Schneider, 1801)	4	42.64722364046570	17.955566066546400	Dubrovnik-Neretva, South Dubrovnik, 42° 38' 50 '', 17° 57' 20 '', 43° 13' 15'', 17° 57' 20''	1952-01-16	530	90-100			female	juvenile	long line, Merluccius vulgaris and Box boops		Kirinc̆ić & Lepetić (1955)	Literature
Centrophorus granulosus (Bloch & Schneider, 1801)	2	42.64722364046570	17.955566066546400	Dubrovnik-Neretva, South Dubrovnik, 42° 38' 50 '', 17° 57' 20 '', 43° 13' 15'', 17° 57' 20''	1952-04-29	480	93-100			female	juvenile	long line, Trachurus sp. and Box boops		Kirinc̆ić & Lepetić (1955)	Literature
Centrophorus granulosus (Bloch & Schneider, 1801)	3	42.64722364046570	17.955566066546400	Dubrovnik-Neretva, South Dubrovnik, 42° 38' 50 '', 17° 57' 20 '', 43° 13' 15'', 17° 57' 20''	1952-04-29	480	93-98			female	juvenile	long line, Trachurus sp. and Box boops		Kirinc̆ić & Lepetić (1955)	Literature
Centrophorus granulosus (Bloch & Schneider, 1801)	4	42.64722364046570	17.955566066546400	Dubrovnik-Neretva, South Dubrovnik, 42° 38' 50 '', 17° 57' 20 '', 43° 13' 15'', 17° 57' 20''	1952-07-18	500	92-97			female	juvenile	long line, Clupea pilchardus		Kirinc̆ić & Lepetić (1955)	Literature
Centrophorus granulosus (Bloch & Schneider, 1801)	1	42.64722364046570	17.955566066546400	Dubrovnik-Neretva, South Dubrovnik, 42° 38' 50 '', 17° 57' 20 '', 43° 13' 15'', 17° 57' 20''	1950-07-12	640	100		6	female	juvenile	long line, Merluccius vulgaris and Smaris vulgaris		Kirinc̆ić & Lepetić (1955)	Literature
Centrophorus granulosus (Bloch & Schneider, 1801)	5	42.64722364046570	17.955566066546400	Dubrovnik-Neretva, South Dubrovnik, 42° 38' 50 '', 17° 57' 20 '', 43° 13' 15'', 17° 57' 20''	1950-07-12	640	83-98			female	juvenile	long line, Merluccius vulgaris and Smaris vulgaris		Kirinc̆ić & Lepetić (1955)	Literature
Centrophorus granulosus (Bloch & Schneider, 1801)	1	42.64722364046570	17.955566066546400	Dubrovnik-Neretva, South Dubrovnik, 42° 38' 50 '', 17° 57' 20 '', 43° 13' 15'', 17° 57' 20''	1950-11-15	600	86		5	female	juvenile	long line, Clupea pilchardus		Kirinc̆ić & Lepetić (1955)	Literature
Centrophorus granulosus (Bloch & Schneider, 1801)	3	42.64722364046570	17.955566066546400	Dubrovnik-Neretva, South Dubrovnik, 42° 38' 50 '', 17° 57' 20 '', 43° 13' 15'', 17° 57' 20''	1950-10-06	575	74-99			female	juvenile	long line, Trachurus sp.		Kirinc̆ić & Lepetić (1955)	Literature
Centrophorus granulosus (Bloch & Schneider, 1801)	1	42.64722364046570	17.955566066546400	Dubrovnik-Neretva, South Dubrovnik, 42° 38' 50 '', 17° 57' 20 '', 43° 13' 15'', 17° 57' 20''	1951-11-11	650	95		5.5	female	juvenile	long line, Merluccius vulgaris		Kirinc̆ić & Lepetić (1955)	Literature
Centrophorus granulosus (Bloch & Schneider, 1801)	1	42.64722364046570	17.955566066546400	Dubrovnik-Neretva, South Dubrovnik, 42° 38' 50 '', 17° 57' 20 '', 43° 13' 15'', 17° 57' 20''	1951-11-11	650	86-97			male	juvenile	long line, Merluccius vulgaris		Kirinc̆ić & Lepetić (1955)	Literature
Centrophorus granulosus (Bloch & Schneider, 1801)	3	42.64722364046570	17.955566066546400	Dubrovnik-Neretva, South Dubrovnik, 42° 38' 50 '', 17° 57' 20 '', 43° 13' 15'', 17° 57' 20''	1951-11-11	650	86-97			female	juvenile	long line, Merluccius vulgaris		Kirinc̆ić & Lepetić (1955)	Literature
Centrophorus granulosus (Bloch & Schneider, 1801)	5	42.64722364046570	17.955566066546400	Dubrovnik-Neretva, South Dubrovnik, 42° 38' 50 '', 17° 57' 20 '', 43° 13' 15'', 17° 57' 20''	1952-03-18	600	92-100			female	juvenile	long line, box boops		Kirinc̆ić & Lepetić (1955)	Literature
Centrophorus granulosus (Bloch & Schneider, 1801)	1	42.64722364046570	17.955566066546400	Dubrovnik-Neretva, South Dubrovnik, 42° 38' 50 '', 17° 57' 20 '', 43° 13' 15'', 17° 57' 20''	1952-03-18	600	96		5.3	female	juvenile	long line, box boops		Kirinc̆ić & Lepetić (1955)	Literature
Centrophorus granulosus (Bloch & Schneider, 1801)	1	42.64722364046570	17.955566066546400	Dubrovnik-Neretva, South Dubrovnik, 42° 38' 50 '', 17° 57' 20 '', 43° 13' 15'', 17° 57' 20''	1952-03-18	600	98		6.2	female	juvenile	long line, box boops		Kirinc̆ić & Lepetić (1955)	Literature
Centrophorus granulosus (Bloch & Schneider, 1801)	1	42.64722364046570	17.955566066546400	Dubrovnik-Neretva, South Dubrovnik, 42° 38' 50 '', 17° 57' 20 '', 43° 13' 15'', 17° 57' 20''	1952-07-03	620	100		6	female	juvenile	long line, Clupea pilchardus		Kirinc̆ić & Lepetić (1955)	Literature
Centrophorus granulosus (Bloch & Schneider, 1801)	2	42.64722364046570	17.955566066546400	Dubrovnik-Neretva, South Dubrovnik, 42° 38' 50 '', 17° 57' 20 '', 43° 13' 15'', 17° 57' 20''	1952-07-03	620	80-95			male	juvenile	long line, Clupea pilchardus		Kirinc̆ić & Lepetić (1955)	Literature
Centrophorus granulosus (Bloch & Schneider, 1801)	1	42.64722364046570	17.955566066546400	Dubrovnik-Neretva, South Dubrovnik, 42° 38' 50 '', 17° 57' 20 '', 43° 13' 15'', 17° 57' 20''	1952-07-03	620	80-95			female	juvenile	long line, Clupea pilchardus		Kirinc̆ić & Lepetić (1955)	Literature
Centrophorus granulosus (Bloch & Schneider, 1801)	2	42.64722364046570	17.955566066546400	Dubrovnik-Neretva, South Dubrovnik, 42° 38' 50 '', 17° 57' 20 '', 43° 13' 15'', 17° 57' 20''	1950-08-19	670	85-90			female	juvenile	long line, Trachurus sp.		Kirinc̆ić & Lepetić (1955)	Literature
Centrophorus granulosus (Bloch & Schneider, 1801)	3	42.64722364046570	17.955566066546400	Dubrovnik-Neretva, South Dubrovnik, 42° 38' 50 '', 17° 57' 20 '', 43° 13' 15'', 17° 57' 20''	1950-08-19	670	90-98			female	juvenile	long line, Trachurus sp.		Kirinc̆ić & Lepetić (1955)	Literature
Centrophorus granulosus (Bloch & Schneider, 1801)	3	42.64722364046570	17.955566066546400	Dubrovnik-Neretva, South Dubrovnik, 42° 38' 50 '', 17° 57' 20 '', 43° 13' 15'', 17° 57' 20''	1951-08-02	700	90-95			female	juvenile	long line, Clupea pilchardus		Kirinc̆ić & Lepetić (1955)	Literature
Centrophorus granulosus (Bloch & Schneider, 1801)	2	42.64722364046570	17.955566066546400	Dubrovnik-Neretva, South Dubrovnik, 42° 38' 50 '', 17° 57' 20 '', 43° 13' 15'', 17° 57' 20''	1951-08-02	700	83-98			female	juvenile	long line, Clupea pilchardus		Kirinc̆ić & Lepetić (1955)	Literature
Centrophorus granulosus (Bloch & Schneider, 1801)	1	42.64722364046570	17.955566066546400	Dubrovnik-Neretva, South Dubrovnik, 42° 38' 50 '', 17° 57' 20 '', 43° 13' 15'', 17° 57' 20''	1951-08-23	700	93		6.2	female	juvenile	long line, Trachurus sp.		Kirinc̆ić & Lepetić (1955)	Literature
Centrophorus granulosus (Bloch & Schneider, 1801)	1	42.64722364046570	17.955566066546400	Dubrovnik-Neretva, South Dubrovnik, 42° 38' 50 '', 17° 57' 20 '', 43° 13' 15'', 17° 57' 20''	1951-08-23	700	94		4.7	female	juvenile	long line, box boops		Kirinc̆ić & Lepetić (1955)	Literature
Centrophorus granulosus (Bloch & Schneider, 1801)	3	42.64722364046570	17.955566066546400	Dubrovnik-Neretva, South Dubrovnik, 42° 38' 50 '', 17° 57' 20 '', 43° 13' 15'', 17° 57' 20''	1951-08-23	700	77-95			male	juvenile	long line, box boops		Kirinc̆ić & Lepetić (1955)	Literature
Centrophorus granulosus (Bloch & Schneider, 1801)	2	42.64722364046570	17.955566066546400	Dubrovnik-Neretva, South Dubrovnik, 42° 38' 50 '', 17° 57' 20 '', 43° 13' 15'', 17° 57' 20''	1951-08-23	700	77-95			female	juvenile	long line, box boops		Kirinc̆ić & Lepetić (1955)	Literature
Centrophorus granulosus (Bloch & Schneider, 1801)	2	42.64722364046570	17.955566066546400	Dubrovnik-Neretva, South Dubrovnik, 42° 38' 50 '', 17° 57' 20 '', 43° 13' 15'', 17° 57' 20''	1950-08-25	850	82-90			male	juvenile	long line, Trachurus sp.		Kirinc̆ić & Lepetić (1955)	Literature
Centrophorus granulosus (Bloch & Schneider, 1801)	1	42.64722364046570	17.955566066546400	Dubrovnik-Neretva, South Dubrovnik, 42° 38' 50 '', 17° 57' 20 '', 43° 13' 15'', 17° 57' 20''	1951-06-19	800	81		3.2	male	juvenile	long line, Clupea pilchardus		Kirinc̆ić & Lepetić (1955)	Literature
Centrophorus granulosus (Bloch & Schneider, 1801)	2	42.64722364046570	17.955566066546400	Dubrovnik-Neretva, South Dubrovnik, 42° 38' 50 '', 17° 57' 20 '', 43° 13' 15'', 17° 57' 20''	1951-06-19	800	80-84			male	juvenile	long line, Clupea pilchardus		Kirinc̆ić & Lepetić (1955)	Literature
Centrophorus granulosus (Bloch & Schneider, 1801)	3	42.64722364046570	17.955566066546400	Dubrovnik-Neretva, South Dubrovnik, 42° 38' 50 '', 17° 57' 20 '', 43° 13' 15'', 17° 57' 20''	1951-12-21	800	78-83			male	juvenile	long line		Kirinc̆ić & Lepetić (1955)	Literature
Centrophorus granulosus (Bloch & Schneider, 1801)	1	42.64722364046570	17.955566066546400	Dubrovnik-Neretva, South Dubrovnik, 42° 38' 50 '', 17° 57' 20 '', 43° 13' 15'', 17° 57' 20''	1951-12-21	800	79		3.2	male	juvenile	long line		Kirinc̆ić & Lepetić (1955)	Literature
Centrophorus granulosus (Bloch & Schneider, 1801)	2	42.64722364046570	17.955566066546400	Dubrovnik-Neretva, South Dubrovnik, 42° 38' 50 '', 17° 57' 20 '', 43° 13' 15'', 17° 57' 20''	1951-12-21	800	80-82			male	juvenile	long line		Kirinc̆ić & Lepetić (1955)	Literature
Centrophorus granulosus (Bloch & Schneider, 1801)	1	42.64722364046570	17.955566066546400	Dubrovnik-Neretva, South Dubrovnik, 42° 38' 50 '', 17° 57' 20 '', 43° 13' 15'', 17° 57' 20''	1952-06-26	800	80		2.7	male	juvenile	long line, Trachurus sp.		Kirinc̆ić & Lepetić (1955)	Literature
Centrophorus granulosus (Bloch & Schneider, 1801)	8	42.64722364046570	17.955566066546400	Dubrovnik-Neretva, South Dubrovnik, 42° 38' 50 '', 17° 57' 20 '', 43° 13' 15'', 17° 57' 20''	1952-06-26	800	75-86			male	juvenile	long line, Clupea pilchardus		Kirinc̆ić & Lepetić (1955)	Literature
Centrophorus granulosus (Bloch & Schneider, 1801)	1	42.64722364046570	17.955566066546400	Dubrovnik-Neretva, South Dubrovnik, 42° 38' 50 '', 17° 57' 20 '', 43° 13' 15'', 17° 57' 20''	1952-06-26	800	84		3.2	male	juvenile	long line, Clupea pilchardus		Kirinc̆ić & Lepetić (1955)	Literature
Centrophorus granulosus (Bloch & Schneider, 1801)	4	42.64722364046570	17.955566066546400	Dubrovnik-Neretva, South Dubrovnik, 42° 38' 50 '', 17° 57' 20 '', 43° 13' 15'', 17° 57' 20''	1952-06-26	800	79-87			male	juvenile	long line, Clupea pilchardus		Kirinc̆ić & Lepetić (1955)	Literature
Centrophorus granulosus (Bloch & Schneider, 1801)	1	42.64722364046570	17.955566066546400	Dubrovnik-Neretva, South Dubrovnik, 42° 38' 50 '', 17° 57' 20 '', 43° 13' 15'', 17° 57' 20''	1950-10-10	1100	68		2.5	male	juvenile	long line, Trachurus sp.		Kirinc̆ić & Lepetić (1955)	Literature
Centrophorus granulosus (Bloch & Schneider, 1801)	3	42.64722364046570	17.955566066546400	Dubrovnik-Neretva, South Dubrovnik, 42° 38' 50 '', 17° 57' 20 '', 43° 13' 15'', 17° 57' 20''	1950-10-10	1100	83		9.9	male	juvenile	long line, Trachurus sp.		Kirinc̆ić & Lepetić (1955)	Literature
Centrophorus granulosus (Bloch & Schneider, 1801)	1	42.64722364046570	17.955566066546400	Dubrovnik-Neretva, South Dubrovnik, 42° 38' 50 '', 17° 57' 20 '', 43° 13' 15'', 17° 57' 20''	1951-07-04	1100	80		3.5	male	juvenile	long line, Clupea pilchardus		Kirinc̆ić & Lepetić (1955)	Literature
Centrophorus granulosus (Bloch & Schneider, 1801)	2	42.64722364046570	17.955566066546400	Dubrovnik-Neretva, South Dubrovnik, 42° 38' 50 '', 17° 57' 20 '', 43° 13' 15'', 17° 57' 20''	1951-07-04	1100	81-84			male	juvenile	long line, Clupea pilchardus		Kirinc̆ić & Lepetić (1955)	Literature
Centrophorus granulosus (Bloch & Schneider, 1801)	1	42.64722364046570	17.955566066546400	Dubrovnik-Neretva, South Dubrovnik, 42° 38' 50 '', 17° 57' 20 '', 43° 13' 15'', 17° 57' 20''	1951-11-01	1100	80		3	male	juvenile	long line, box boops		Kirinc̆ić & Lepetić (1955)	Literature
Centrophorus granulosus (Bloch & Schneider, 1801)	1	42.64722364046570	17.955566066546400	Dubrovnik-Neretva, South Dubrovnik, 42° 38' 50 '', 17° 57' 20 '', 43° 13' 15'', 17° 57' 20''	1951-11-01	1100	82		3.2	male	juvenile	long line, box boops		Kirinc̆ić & Lepetić (1955)	Literature
Centrophorus granulosus (Bloch & Schneider, 1801)	1				1984									Jardas 1984	Literature
	100
Cetorhinus maximus (Gunnerus, 1765)	1	45.28348919571470	14.574528136430000	Bakarac	1931		456				juvenile		Dead, Body preserved	Marcelo Kovačić marcelo@prirodoslovni.com, Natural History Museum Rijeka	Historical Data
Cetorhinus maximus (Gunnerus, 1765)	1	42.97102913267280	17.40432180203920	Osobljava harbour, Peljesac penninsula	1999-03-23		722		2500	female	juvenile	common gillnet	Dead, body preserved	Soldo et al. 1999	Literature
Cetorhinus maximus (Gunnerus, 1765)	1	42.828047083673600	17.70312319007600	Ston	1968		250				juvenile			Lipej et al. 2000, Soldo and Jardas (2000)	Literature
Cetorhinus maximus (Gunnerus, 1765)	1	44.19721219883510	14.866921690264900	Molat	1980		550				juvenile			Lipej et al. 2000, Milicic (1994)	Literature
Cetorhinus maximus (Gunnerus, 1765)	1	45.31304019639750	14.293374311580300	Icici	1981		265				juvenile			Lipej et al. 2000, Soldo and Jardas (2000)	Literature
Cetorhinus maximus (Gunnerus, 1765)	1	45.33236301628060	14.321133973236800	Opatija	1985		647				juvenile			Lipej et al. 2000, Milicic (1994)	Literature
Cetorhinus maximus (Gunnerus, 1765)	1	44.14208876756980	15.111814952678200	Ugljan	1995		700				juvenile			Lipej et al. 2000, Dulcic (1997)	Literature
Cetorhinus maximus (Gunnerus, 1765)	1	44.889467267522000	13.778025370111800	Pula	2000		770				adult			Lipej et al. 2000, Dulcic (pers.comm.)	Literature
Cetorhinus maximus (Gunnerus, 1765)	1	43.62456765384830	15.575600232660000	Blitvenica	2000		850				adult			Lipej et al. 2000, Dulcic (pers.comm.)	Literature
Cetorhinus maximus (Gunnerus, 1765)	1	45.02427619456400	13.662649841976500	Istrian coast near Rovinj	March and April 2000		700				juvenile	sighted several times, finally captured by gillnet and released	Alive	Zuffa et al. 2001, Soldo and Jardas 2002, Soldo (unpublished data), Soldo et al. 2008	Literature
Cetorhinus maximus (Gunnerus, 1765)	1	43.62456765384830	15.575600232660000	Blitvenica area	2000-05-23		700		2000		juvenile	captured by trawl		Zuffa et al. 2001, Soldo and Jardas 2002, Soldo (unpublished data)	Literature
Cetorhinus maximus (Gunnerus, 1765)	1	43.62456765384830	15.575600232660000	Blitvenica area	2000-06-05		850		2500		adult	captured by trawl		Zuffa et al. 2001, Soldo and Jardas 2002, Soldo (unpublished data)	Literature
Cetorhinus maximus (Gunnerus, 1765)	1	45.42849590047590	13.507828112289900	Umag	2001-03-22		600				juvenile	sighting, photographed	Alive	Zuffa et al. 2001, Soldo unpubl. Data, Soldo et al. 2008	Literature
Cetorhinus maximus (Gunnerus, 1765)	1	44.03129446782970	15.204765792950300	Kali/Ugljan	2001-05-20		800				adult	sighted several times	Alive	Zuffa et al. 2001, Soldo unpubl. Data	Literature
Cetorhinus maximus (Gunnerus, 1765)	1	45.18681308075820	14.441689462303000	Kvarner Bay	1822									Soldo and Jardas 2002, Naccari 1822	Literature
Cetorhinus maximus (Gunnerus, 1765)	1			Dalmatia	1846									Soldo and Jardas 2002, Carrara 1846	Literature
Cetorhinus maximus (Gunnerus, 1765)	1	45.18681308075820	14.441689462303000	Kvarner Bay	1866						juvenile			Brusina 1888, Soldo and Jardas 2002	Literature
Cetorhinus maximus (Gunnerus, 1765)	1	43.14105837702100	16.464400331315900	Hvar	1903									Soldo and Jardas 2002, Bussani 1974, Valle 1922	Literature
Cetorhinus maximus (Gunnerus, 1765)	1	43.08557901952110	16.21343149065730	Vis	1908-07-23		310		289	female	juvenile			Soldo and Jardas 2001, Anonymous 1934, Hirtz 1932, Valle 1922	Literature
Cetorhinus maximus (Gunnerus, 1765)	1	44.95811397716150	14.363960832668300	Cres	1921-10-07		320			male	juvenile			Soldo and Jardas 2002, Valle 1922	Literature
Cetorhinus maximus (Gunnerus, 1765)	1	45.28348919571470	14.574528136430000	Bakarac	1931							captured in tuna gillnet		Soldo and Jardas 2002, Crnkovic 1957, Kovacic 1998	Literature
Cetorhinus maximus (Gunnerus, 1765)	1	45.29970429004560	14.547534861310500	Bakar	1933-06-02		500		1000		juvenile	captured in tuna gillnet		Soldo and Jardas 2002, Anonymous 1934	Literature
Cetorhinus maximus (Gunnerus, 1765)	1	45.26789787959720	14.555975054655400	Kraljevica	September 1934		762		2400		adult			Soldo and Jardas 2002, Anonymous 1934, Crnkovic 1957	Literature
Cetorhinus maximus (Gunnerus, 1765)	1	42.9529883128558	17.177062200491800	Korcula	1937-07-10		350		250		juvenile	captured by gillnet		Soldo and Jardas 2002, Morovic 1973, Zei 1940	Literature
Cetorhinus maximus (Gunnerus, 1765)	1	4482143986991340	13849419993650800	Peskera	August 1954		470				juvenile			Soldo and Jardas 2002, Crnkovic 1957, Milisic 1994	Literature
Cetorhinus maximus (Gunnerus, 1765)	1	42.82925695449230	17.701628367563100	Ston	1968-12-07		250		80		juvenile			Soldo and Jardas 2002, Milisic 1994, Morovic 1973	Literature
Cetorhinus maximus (Gunnerus, 1765)	1	44.19721219883510	14.866921690264900	Molat	1980-11-25		550				juvenile			Soldo and Jardas 2002, Anonymous 1980, Milisic 1994	Literature
Cetorhinus maximus (Gunnerus, 1765)	1	45.31304019639750	14.293374311580300	Icici	1981-06-18		265		120		juvenile			Soldo and Jardas 2002, Anonymous 1981, Kovacic 1993	Literature
Cetorhinus maximus (Gunnerus, 1765)	1	45.34826393147990	14.323091004633300	Volosko	1985-05-20		647		2000		juvenile	captured in tuna gillnet		Soldo and Jardas 2002, Gvozdic 1985, Milisic 1994	Literature
Cetorhinus maximus (Gunnerus, 1765)	1	45.31304019639750	14.293374311580300	Icici	1991-01-11		600				juvenile	photographed in the sea	Alive	Soldo and Jardas 2002, Kovacic 1993	Literature
Cetorhinus maximus (Gunnerus, 1765)	1	44.14208876756980	15.111814952678200	Ugljan	1995-10-08		700		2000		juvenile	captured in gillnet		Soldo and Jardas 2002, Dulcic 1997	Literature
Cetorhinus maximus (Gunnerus, 1765)	1	45.24436463095180	14.544565095125000	Omišalj	2010-06-04		~800			Female	Adult	Fishing nets - unspecified	Fished	MECO Project, Anna Schipany	Citizen Science	https://www.facebook.com/groups/2079909468793906/permalink/2132434536874732/
Cetorhinus maximus (Gunnerus, 1765)	1	44.960044513270900	14.127643297589000	Koromačno, Istarska	2021-03-05					NA	Adult	Sighting from Boat	Alive	MECO Project, Velimir Vrzic	Citizen Science	https://www.facebook.com/velimirvrzicunderwaterexplorer/posts/339628380891971
Cetorhinus maximus (Gunnerus, 1765)	1	44.95811397716150	14.363960832668300	Cres	2021-03-30		400-500			NA	Subadult	Beach goer	Alive	MECO Project	Citizen Science	https://www.24sata.hr/news/ogroman-morski-pas-kod-cresa-satima-je-kruzio-uz-obalu-753834/galerija-665919
	34
Chimaera monstrosa Linnaeus, 1758	2	42.718681128394700	17.513751808957400	South of Mljet	1962								Dead, Body preserved	Natural History Museum Split	Historical Data	Photograph on website: https://www.prirodoslovni.hr/Inventarna/Inventarna.html
Chimaera monstrosa Linnaeus, 1758	2	42.45814323292310	17.22539999798800	Southern Adriatic, 42 N 27,49 0 17 E 13,524 0	24.06.1996	485-597							Dead, Body preserved	Marcelo Kovačić marcelo@prirodoslovni.com, Natural History Museum Rijeka	Historical Data
Chimaera monstrosa Linnaeus, 1758	1				1984									Jardas 1984	Literature
	5
Dalatias licha (Bonnaterre, 1788)	1				1984									Jardas 1984	Literature
	1
Dasyatis pastinaca (Linnaeus, 1758)	1	42.628056025536600	18.073102541936600	Dubrovnik area									Dead, Body preserved	Mušin, 1989, Natural History Museum Dubrovnik	Historical Data
Dasyatis pastinaca (Linnaeus, 1758)	6			Croatia	1994-1998, between end of spring and the middle of summer	10-200						bottom trawl survey		Bertrand et al. 2000	MEDITS
Dasyatis pastinaca (Linnaeus, 1758)	1			Croatia	2021-06-16							NA	Dead	Pero Ugarković, WWF Adria	Citizen Science	Photo/Video Permission No
Dasyatis pastinaca (Linnaeus, 1758)	2	44.954272509627600	14.910123577681800	Sveti Juraj	2021-07-01	15						Camera	Alive	Pero Ugarković, WWF Adria	Citizen Science	Photo/Video Permission Yes
Dasyatis pastinaca (Linnaeus, 1758)	1	44.1456195427924	15.08851625883910	Ugljan, Beach of Sušica	2018-08-10	4	~30			NA	NA	Snorkeling	Alive	MECO Project, Katzi Stadler	Citizen Science
Dasyatis pastinaca (Linnaeus, 1758)	1	44.88813477664040	13.74956518457530	Brijuni national park, 44°53.289 /13°44.972	2019-05-27	0-15	40	40		NA	NA	SCUBA diving	Alive	MECO Project, Manuel Staggl	Citizen Science	https://www.facebook.com/groups/2079909468793906/permalink/2159540784164107/
Dasyatis pastinaca (Linnaeus, 1758)	1	43.63601244938570	15.682593726862000	Bay off Žirje, 43°38'09.7"N 15°40'57.3"E	2019-06-17	5	25			NA	Juvenile	snorkeling	Alive	MECO Project, Sabine Scherwat	Citizen Science	https://www.facebook.com/groups/Bootfahrer.HR/permalink/3465783366812300/
Dasyatis pastinaca (Linnaeus, 1758)	1	44.19721219883510	14.866921690264900	Molat Island	2020-08-12	6				NA	Juvenile	SCUBA diving	Alive	MECO Project, Danijel Kanski	Citizen Science	https://www.facebook.com/groups/haiemittelmeer/permalink/3113029632148546/
Dasyatis pastinaca (Linnaeus, 1758)	1	44.91804044337010	13.769737682657800	Velico Brijuni, harbour	2020-09-26	2	80			Female	Adult	Beach goer	Alive	MECO Project, Manuel Staggl	Citizen Science	https://www.facebook.com/groups/haiemittelmeer/permalink/3235913123193529/
Dasyatis pastinaca (Linnaeus, 1758)	1	43.63601244938570	15.682593726862000	Bay off Žirje, 43°38'09.7"N 15°40'57.3"E	2020-08-18	6		~25		NA	Juvenile	Snorkeling	Alive	MECO Project, Sabine Scherwat	Citizen Science	https://www.facebook.com/groups/haiemittelmeer/permalink/3239621042822737
Dasyatis pastinaca (Linnaeus, 1758)	1	44.96024974628700	14.390719575053600	Main reef of Cres, N44°57'36.9" E14°23'26.6"	2020-10-03					NA	Adult	SCUBA diving	Alive	MECO Project, Mario Hofer	Citizen Science	https://www.facebook.com/groups/582470442268206/permalink/1001694393679140/
Dasyatis pastinaca (Linnaeus, 1758)	1	42.90226239553270	16.825651855664300	Korcula, 42.90226239553275, 16.825651855664354	27.09.2021, afternoon	29				NA		SCUBA diving	Alive	MECO Project, Marcel Weiler	Citizen Science	Water Temperature 18.4°C, https://www.facebook.com/watch/?v=938113820135103
Dasyatis pastinaca (Linnaeus, 1758)	1	43.487108478468300	16.453849665130000	Split	1881								Dead, body preserved	Natural History Museum Vienna	Historical Data	NMW - 86656
	19
Dipturus cf. batis (Linnaeus, 1758)	1	42.628056025536600	18.073102541936600	Dubrovnik	1970			100			adult		Dead, Body preserved	Mušin, 1989, Natural History Museum Dubrovnik	Historical Data
Dipturus cf. batis (Linnaeus, 1758)	1	45.31983355331530	14.422692188749500	Rijeka	28.11.1879					female	juvenile	bought at Rijeka market	Dead, Body preserved	S. Vanni 1992, Museo di Storia Naturale dell'Università di Firenze	Historical Data	Photograph from the Florence museum: leider ist durch den Alkohol die Färbung verloren gegangen, welche eine wichtige Rolle bei der Bestimmung spielt. Vorhandensein/Nichtvorhandensein und Anzahl der Dornen sprechen aber für D. batis oder D. intermedius. Letzterer ist allerdings nicht aus Kroatien bekannt. Daher würde ich davon ausgehen, dass es wirklich D. batis ist.
Dipturus cf. batis (Linnaeus, 1758)	1	42.64722364046570	17.955566066546400	Dubrovnik-Neretva, South Dubrovnik, 42° 38' 50 '', 17° 57' 20 '', 43° 13' 15'', 17° 57' 20''	1951-06-16	100				male		long line, Clupea pilchardus		Kirinc̆ić & Lepetić (1955)	Literature
Dipturus cf. batis (Linnaeus, 1758)	1	42.64722364046570	17.955566066546400	Dubrovnik-Neretva, South Dubrovnik, 42° 38' 50 '', 17° 57' 20 '', 43° 13' 15'', 17° 57' 20''	1951-06-16	100				female		long line, Clupea pilchardus		Kirinc̆ić & Lepetić (1955)	Literature
Dipturus cf. batis (Linnaeus, 1758)	1	42.64722364046570	17.955566066546400	Dubrovnik-Neretva, South Dubrovnik, 42° 38' 50 '', 17° 57' 20 '', 43° 13' 15'', 17° 57' 20''	1951-11-07	115	170	130	33	female	adult	long line, Smaris vulgaris and Smaris alceldo		Kirinc̆ić & Lepetić (1955)	Literature
	5
Dipturus nidarosiensis (Storm, 1881)	1	42°02,920 N; 18°22,66 E		south Adriatic Pit	2008-08-21	1080	93	67	3.21	female	juvenile	deep water bottom otter trawl		Isajlovic et al. 2020	Literature
Dipturus nidarosiensis (Storm, 1881)	1	41°49,22 N; 17°38,94 E		south Adriatic Pit	2010-05-12	1144	94	68	3.5	female	juvenile	long line		Isajlovic et al. 2020	Literature
	2
Dipturus oxyrinchus (Linnaeus, 1758)	1	42.40839418638510	17.910056042408800	Južni Jadran, 12 Nm S od Dubrovnika 42 N 32568 18 E 3118	17.6.2010	140-150	30				juvenile		Dead, Body preserved	Marcelo Kovačić marcelo@prirodoslovni.com, Natural History Museum Rijeka	Historical Data
Dipturus oxyrinchus (Linnaeus, 1758)	1	42.64722364046570	17.955566066546400	Dubrovnik-Neretva, South Dubrovnik, 42° 38' 50 '', 17° 57' 20 '', 43° 13' 15'', 17° 57' 20''	1951-07-28	150	110	72	6.2	female	adult	long line, Clupea pilchardus		Kirinc̆ić & Lepetić (1955)	Literature
Dipturus oxyrinchus (Linnaeus, 1758)	1	42.64722364046570	17.955566066546400	Dubrovnik-Neretva, South Dubrovnik, 42° 38' 50 '', 17° 57' 20 '', 43° 13' 15'', 17° 57' 20''	1952-05-28	100	90	59	3	male	adult	long line, box boops		Kirinc̆ić & Lepetić (1955)	Literature
Dipturus oxyrinchus (Linnaeus, 1758)	1	42.64722364046570	17.955566066546400	Dubrovnik-Neretva, South Dubrovnik, 42° 38' 50 '', 17° 57' 20 '', 43° 13' 15'', 17° 57' 20''	1950-06-02	250	83	25	2	female	juvenile	long line, Merluccius vulgaris		Kirinc̆ić & Lepetić (1955)	Literature
Dipturus oxyrinchus (Linnaeus, 1758)	1	42.64722364046570	17.955566066546400	Dubrovnik-Neretva, South Dubrovnik, 42° 38' 50 '', 17° 57' 20 '', 43° 13' 15'', 17° 57' 20''	1951-07-10	200	115	75	5	female	adult	long line, box boops		Kirinc̆ić & Lepetić (1955)	Literature
Dipturus oxyrinchus (Linnaeus, 1758)	1	42.64722364046570	17.955566066546400	Dubrovnik-Neretva, South Dubrovnik, 42° 38' 50 '', 17° 57' 20 '', 43° 13' 15'', 17° 57' 20''	1951-12-01	200	96	64	3.7	male	adult	long line, Smaris vulgaris and Smaris alceldo		Kirinc̆ić & Lepetić (1955)	Literature
Dipturus oxyrinchus (Linnaeus, 1758)	1	42.64722364046570	17.955566066546400	Dubrovnik-Neretva, South Dubrovnik, 42° 38' 50 '', 17° 57' 20 '', 43° 13' 15'', 17° 57' 20''	1952-04-15	200	72	55	1.5	female	juvenile	long line, box boops		Kirinc̆ić & Lepetić (1955)	Literature
Dipturus oxyrinchus (Linnaeus, 1758)	2	42.64722364046570	17.955566066546400	Dubrovnik-Neretva, South Dubrovnik, 42° 38' 50 '', 17° 57' 20 '', 43° 13' 15'', 17° 57' 20''	1952-05-26	250	89-107	58-70		male	adult	long line, Trachurus sp.		Kirinc̆ić & Lepetić (1955)	Literature
Dipturus oxyrinchus (Linnaeus, 1758)	1	42.64722364046570	17.955566066546400	Dubrovnik-Neretva, South Dubrovnik, 42° 38' 50 '', 17° 57' 20 '', 43° 13' 15'', 17° 57' 20''	1952-05-26	250	89-107	58-70		female		long line, Trachurus sp.		Kirinc̆ić & Lepetić (1955)	Literature
Dipturus oxyrinchus (Linnaeus, 1758)	1	42.64722364046570	17.955566066546400	Dubrovnik-Neretva, South Dubrovnik, 42° 38' 50 '', 17° 57' 20 '', 43° 13' 15'', 17° 57' 20''	1952-05-26	250	112	70	5	female	adult	long line, box boops		Kirinc̆ić & Lepetić (1955)	Literature
Dipturus oxyrinchus (Linnaeus, 1758)	1	42.64722364046570	17.955566066546400	Dubrovnik-Neretva, South Dubrovnik, 42° 38' 50 '', 17° 57' 20 '', 43° 13' 15'', 17° 57' 20''	1950-06-10	300	112	72	6	female	adult	long line, Clupea pilchardus		Kirinc̆ić & Lepetić (1955)	Literature
Dipturus oxyrinchus (Linnaeus, 1758)	1	42.64722364046570	17.955566066546400	Dubrovnik-Neretva, South Dubrovnik, 42° 38' 50 '', 17° 57' 20 '', 43° 13' 15'', 17° 57' 20''	1950-06-10	300	102	67	4	female	adult	long line, Clupea pilchardus		Kirinc̆ić & Lepetić (1955)	Literature
Dipturus oxyrinchus (Linnaeus, 1758)	1	42.64722364046570	17.955566066546400	Dubrovnik-Neretva, South Dubrovnik, 42° 38' 50 '', 17° 57' 20 '', 43° 13' 15'', 17° 57' 20''	1950-08-23	320	104	68	4.5	female	adult	long line, Trachurus sp.		Kirinc̆ić & Lepetić (1955)	Literature
Dipturus oxyrinchus (Linnaeus, 1758)	1	42.64722364046570	17.955566066546400	Dubrovnik-Neretva, South Dubrovnik, 42° 38' 50 '', 17° 57' 20 '', 43° 13' 15'', 17° 57' 20''	1952-05-25	330	95	61	3.5	male	adult	long line, box boops		Kirinc̆ić & Lepetić (1955)	Literature
Dipturus oxyrinchus (Linnaeus, 1758)	1	42.64722364046570	17.955566066546400	Dubrovnik-Neretva, South Dubrovnik, 42° 38' 50 '', 17° 57' 20 '', 43° 13' 15'', 17° 57' 20''	1952-07-01	300	90	57	2.5	female	adult	long line, Clupea pilchardus		Kirinc̆ić & Lepetić (1955)	Literature
Dipturus oxyrinchus (Linnaeus, 1758)	1	42.64722364046570	17.955566066546400	Dubrovnik-Neretva, South Dubrovnik, 42° 38' 50 '', 17° 57' 20 '', 43° 13' 15'', 17° 57' 20''	1952-07-01	300	100	60	4.2	female	adult	long line, Clupea pilchardus		Kirinc̆ić & Lepetić (1955)	Literature
Dipturus oxyrinchus (Linnaeus, 1758)	1	42.64722364046570	17.955566066546400	Dubrovnik-Neretva, South Dubrovnik, 42° 38' 50 '', 17° 57' 20 '', 43° 13' 15'', 17° 57' 20''	1950-07-22	360	98-107	62-71		male	adult	long line, Trachurus sp.		Kirinc̆ić & Lepetić (1955)	Literature
Dipturus oxyrinchus (Linnaeus, 1758)	2	42.64722364046570	17.955566066546400	Dubrovnik-Neretva, South Dubrovnik, 42° 38' 50 '', 17° 57' 20 '', 43° 13' 15'', 17° 57' 20''	1950-07-22	360	98-107	62-71		female	adult	long line, Trachurus sp.		Kirinc̆ić & Lepetić (1955)	Literature
Dipturus oxyrinchus (Linnaeus, 1758)	1	42.64722364046570	17.955566066546400	Dubrovnik-Neretva, South Dubrovnik, 42° 38' 50 '', 17° 57' 20 '', 43° 13' 15'', 17° 57' 20''	1950-07-22	360	84	57	2.6	male	adult	long line, box boops		Kirinc̆ić & Lepetić (1955)	Literature
Dipturus oxyrinchus (Linnaeus, 1758)	1	42.64722364046570	17.955566066546400	Dubrovnik-Neretva, South Dubrovnik, 42° 38' 50 '', 17° 57' 20 '', 43° 13' 15'', 17° 57' 20''	1951-07-31	400	95	61	3.5	female	adult	long line, Clupea pilchardus		Kirinc̆ić & Lepetić (1955)	Literature
Dipturus oxyrinchus (Linnaeus, 1758)	1	42.64722364046570	17.955566066546400	Dubrovnik-Neretva, South Dubrovnik, 42° 38' 50 '', 17° 57' 20 '', 43° 13' 15'', 17° 57' 20''	1951-08-07	400	110	70	6	female	adult	long line, Clupea pilchardus		Kirinc̆ić & Lepetić (1955)	Literature
Dipturus oxyrinchus (Linnaeus, 1758)	1	42.64722364046570	17.955566066546400	Dubrovnik-Neretva, South Dubrovnik, 42° 38' 50 '', 17° 57' 20 '', 43° 13' 15'', 17° 57' 20''	1952-01-16	530	93	61	3.5	male	adult	long line, Merluccius vulgaris and Box boops		Kirinc̆ić & Lepetić (1955)	Literature
Dipturus oxyrinchus (Linnaeus, 1758)	2	42.64722364046570	17.955566066546400	Dubrovnik-Neretva, South Dubrovnik, 42° 38' 50 '', 17° 57' 20 '', 43° 13' 15'', 17° 57' 20''	1952-07-18	500	85-92	52-59		male	adult	long line, Clupea pilchardus		Kirinc̆ić & Lepetić (1955)	Literature
Dipturus oxyrinchus (Linnaeus, 1758)	1	42.64722364046570	17.955566066546400	Dubrovnik-Neretva, South Dubrovnik, 42° 38' 50 '', 17° 57' 20 '', 43° 13' 15'', 17° 57' 20''	1950-07-12	640	89	58	3	male	adult	long line, Merluccius vulgaris and Smaris vulgaris		Kirinc̆ić & Lepetić (1955)	Literature
Dipturus oxyrinchus (Linnaeus, 1758)	1	42.64722364046570	17.955566066546400	Dubrovnik-Neretva, South Dubrovnik, 42° 38' 50 '', 17° 57' 20 '', 43° 13' 15'', 17° 57' 20''	1950-11-15	600	99	64	4	male	adult	long line, Clupea pilchardus		Kirinc̆ić & Lepetić (1955)	Literature
Dipturus oxyrinchus (Linnaeus, 1758)	1	42.64722364046570	17.955566066546400	Dubrovnik-Neretva, South Dubrovnik, 42° 38' 50 '', 17° 57' 20 '', 43° 13' 15'', 17° 57' 20''	1951-08-16	570	90	60	3	male	adult	long line, Merluccius vulgaris		Kirinc̆ić & Lepetić (1955)	Literature
Dipturus oxyrinchus (Linnaeus, 1758)	1	42.64722364046570	17.955566066546400	Dubrovnik-Neretva, South Dubrovnik, 42° 38' 50 '', 17° 57' 20 '', 43° 13' 15'', 17° 57' 20''	1951-11-11	650	86	63	3	male	adult	long line, Merluccius vulgaris		Kirinc̆ić & Lepetić (1955)	Literature
Dipturus oxyrinchus (Linnaeus, 1758)	1	42.64722364046570	17.955566066546400	Dubrovnik-Neretva, South Dubrovnik, 42° 38' 50 '', 17° 57' 20 '', 43° 13' 15'', 17° 57' 20''	1950-08-19	670	91-100	59-65		male	adult	long line, Trachurus sp.		Kirinc̆ić & Lepetić (1955)	Literature
Dipturus oxyrinchus (Linnaeus, 1758)	1	42.64722364046570	17.955566066546400	Dubrovnik-Neretva, South Dubrovnik, 42° 38' 50 '', 17° 57' 20 '', 43° 13' 15'', 17° 57' 20''	1950-08-19	670	91-100	59-65		female	adult	long line, Trachurus sp.		Kirinc̆ić & Lepetić (1955)	Literature
Dipturus oxyrinchus (Linnaeus, 1758)	1	42.64722364046570	17.955566066546400	Dubrovnik-Neretva, South Dubrovnik, 42° 38' 50 '', 17° 57' 20 '', 43° 13' 15'', 17° 57' 20''	1950-08-25	850	142	100	14.1	female	adult	long line, Trachurus sp.		Kirinc̆ić & Lepetić (1955)	Literature
Dipturus oxyrinchus (Linnaeus, 1758)	1	42.64722364046570	17.955566066546400	Dubrovnik-Neretva, South Dubrovnik, 42° 38' 50 '', 17° 57' 20 '', 43° 13' 15'', 17° 57' 20''	1951-11-01	1100	125	88	8.5	male	adult	long line, box boops		Kirinc̆ić & Lepetić (1955)	Literature
Dipturus oxyrinchus (Linnaeus, 1758)	1	42.64722364046570	17.955566066546400	Dubrovnik-Neretva, South Dubrovnik, 42° 38' 50 '', 17° 57' 20 '', 43° 13' 15'', 17° 57' 20''	1951-04-26	1200	135	57	11	female	adult	long line, box boops		Kirinc̆ić & Lepetić (1955)	Literature
Dipturus oxyrinchus (Linnaeus, 1758)	1	42.64722364046570	17.955566066546400	Dubrovnik-Neretva, South Dubrovnik, 42° 38' 50 '', 17° 57' 20 '', 43° 13' 15'', 17° 57' 20''	1951-07-23	1100	75	47	4.5	male	adult	long line, box boops		Kirinc̆ić & Lepetić (1955)	Literature
Dipturus oxyrinchus (Linnaeus, 1758)	44			Croatia	1994-1998, between end of spring and the middle of summer	10-800						bottom trawl survey		Bertrand et al. 2000	MEDITS
Dipturus oxyrinchus (Linnaeus, 1758)	1				1984									Jardas 1984	Literature
	81
Echinorhinus brucus (Bonnaterre, 1788)	1	44.89040522404900	14.592430844489200	Kvarner Gulf	05.05.1877		162 (145)			male			Dead, body preserved	De Maddalena and Zuffa 2003, Trois (1876), Mizzan (1994)	Literature	Preserved taxidermied in Venice Museum of Natural History Fontego dei Turchi (Cat. No. 7781); in Mizzan (1994) a different length is given.
	1
Etmopterus spinax (Linnaeus, 1758)	1	42.628056025536600	18.073102541936600	Dubrovnik area									Dead, Body preserved	Mušin, 1989, Natural History Museum Dubrovnik	Historical Data
Etmopterus spinax (Linnaeus, 1758)	6	42.4754965695902	17.393678894644900	južni Jadran, SW od otoka Mljeta 42 N 28,53 0 17 E 23,62 0	28.06.1951	400-500							Dead, Body preserved	Marcelo Kovačić marcelo@prirodoslovni.com, Natural History Museum Rijeka	Historical Data
Etmopterus spinax (Linnaeus, 1758)	1	42.64722364046570	17.955566066546400	Dubrovnik-Neretva, South Dubrovnik, 42° 38' 50 '', 17° 57' 20 '', 43° 13' 15'', 17° 57' 20''	1951-08-23	700	34		0.2	female	adult	long line, box boops		Kirinc̆ić & Lepetić (1955)	Literature
Etmopterus spinax (Linnaeus, 1758)	1	42.64722364046570	17.955566066546400	Dubrovnik-Neretva, South Dubrovnik, 42° 38' 50 '', 17° 57' 20 '', 43° 13' 15'', 17° 57' 20''	1951-08-23	700	30		0.1	female	juvenile	long line, box boops		Kirinc̆ić & Lepetić (1955)	Literature
Etmopterus spinax (Linnaeus, 1758)	2	42.64722364046570	17.955566066546400	Dubrovnik-Neretva, South Dubrovnik, 42° 38' 50 '', 17° 57' 20 '', 43° 13' 15'', 17° 57' 20''	1951-06-19	800	39-40			male	adult	long line, Clupea pilchardus		Kirinc̆ić & Lepetić (1955)	Literature
Etmopterus spinax (Linnaeus, 1758)	1	42.64722364046570	17.955566066546400	Dubrovnik-Neretva, South Dubrovnik, 42° 38' 50 '', 17° 57' 20 '', 43° 13' 15'', 17° 57' 20''	1951-06-19	800	39-40			female	adult	long line, Clupea pilchardus		Kirinc̆ić & Lepetić (1955)	Literature
Etmopterus spinax (Linnaeus, 1758)	2	42.64722364046570	17.955566066546400	Dubrovnik-Neretva, South Dubrovnik, 42° 38' 50 '', 17° 57' 20 '', 43° 13' 15'', 17° 57' 20''	1951-12-21	800	38-40			female	adult	long line		Kirinc̆ić & Lepetić (1955)	Literature
Etmopterus spinax (Linnaeus, 1758)	1	42.64722364046570	17.955566066546400	Dubrovnik-Neretva, South Dubrovnik, 42° 38' 50 '', 17° 57' 20 '', 43° 13' 15'', 17° 57' 20''	1951-12-21	800	38		0.3	female	adult	long line		Kirinc̆ić & Lepetić (1955)	Literature
Etmopterus spinax (Linnaeus, 1758)	1	42.64722364046570	17.955566066546400	Dubrovnik-Neretva, South Dubrovnik, 42° 38' 50 '', 17° 57' 20 '', 43° 13' 15'', 17° 57' 20''	1951-12-21	800	38		0.2	female	adult	long line		Kirinc̆ić & Lepetić (1955)	Literature
Etmopterus spinax (Linnaeus, 1758)	2	42.64722364046570	17.955566066546400	Dubrovnik-Neretva, South Dubrovnik, 42° 38' 50 '', 17° 57' 20 '', 43° 13' 15'', 17° 57' 20''	1952-06-26	800	35-39			female	adult	long line, Clupea pilchardus		Kirinc̆ić & Lepetić (1955)	Literature
Etmopterus spinax (Linnaeus, 1758)	1	42.64722364046570	17.955566066546400	Dubrovnik-Neretva, South Dubrovnik, 42° 38' 50 '', 17° 57' 20 '', 43° 13' 15'', 17° 57' 20''	1951-07-04	1100	39		0.3	female	adult	long line, Clupea pilchardus		Kirinc̆ić & Lepetić (1955)	Literature
Etmopterus spinax (Linnaeus, 1758)	1	42.64722364046570	17.955566066546400	Dubrovnik-Neretva, South Dubrovnik, 42° 38' 50 '', 17° 57' 20 '', 43° 13' 15'', 17° 57' 20''	1951-07-04	1100	37		0.3	female	adult	long line, Clupea pilchardus		Kirinc̆ić & Lepetić (1955)	Literature
Etmopterus spinax (Linnaeus, 1758)	1	42.64722364046570	17.955566066546400	Dubrovnik-Neretva, South Dubrovnik, 42° 38' 50 '', 17° 57' 20 '', 43° 13' 15'', 17° 57' 20''	1951-07-04	1100	31		0.2	male	adult	long line, Clupea pilchardus		Kirinc̆ić & Lepetić (1955)	Literature
Etmopterus spinax (Linnaeus, 1758)	2	42.64722364046570	17.955566066546400	Dubrovnik-Neretva, South Dubrovnik, 42° 38' 50 '', 17° 57' 20 '', 43° 13' 15'', 17° 57' 20''	1951-11-01	1100	31-33			male	adult	long line, box boops		Kirinc̆ić & Lepetić (1955)	Literature
Etmopterus spinax (Linnaeus, 1758)	2	42.64722364046570	17.955566066546400	Dubrovnik-Neretva, South Dubrovnik, 42° 38' 50 '', 17° 57' 20 '', 43° 13' 15'', 17° 57' 20''	1951-04-26	1200	30-35			female		long line, box boops		Kirinc̆ić & Lepetić (1955)	Literature
Etmopterus spinax (Linnaeus, 1758)	1	42.64722364046570	17.955566066546400	Dubrovnik-Neretva, South Dubrovnik, 42° 38' 50 '', 17° 57' 20 '', 43° 13' 15'', 17° 57' 20''	1951-07-23	1100	33		0.1	male	adult	long line, box boops		Kirinc̆ić & Lepetić (1955)	Literature
Etmopterus spinax (Linnaeus, 1758)	1	42.64722364046570	17.955566066546400	Dubrovnik-Neretva, South Dubrovnik, 42° 38' 50 '', 17° 57' 20 '', 43° 13' 15'', 17° 57' 20''	1951-07-23	1100	33		0.2	female	adult	long line, box boops		Kirinc̆ić & Lepetić (1955)	Literature
Etmopterus spinax (Linnaeus, 1758)	1	42.64722364046570	17.955566066546400	Dubrovnik-Neretva, South Dubrovnik, 42° 38' 50 '', 17° 57' 20 '', 43° 13' 15'', 17° 57' 20''	1951-07-23	1100	38		0.1	female	adult	long line, box boops		Kirinc̆ić & Lepetić (1955)	Literature
Etmopterus spinax (Linnaeus, 1758)	1				1984									Jardas 1984	Literature
	29
Galeorhinus galeus (Linnaeus, 1758)	1						46.458				juvenile		Dead, Body preserved	Boban and Vladovi 2013, Natural History Museum Split	Historical Data	Photograph on website: https://www.prirodoslovni.hr/Inventarna/Inventarna.html	Measured with Fiji
Galeorhinus galeus (Linnaeus, 1758)	1	42.628056025536600	18.073102541936600	Dubrovnik area									Dead, Body preserved	Mušin, 1989, Natural History Museum Dubrovnik	Historical Data
Galeorhinus galeus (Linnaeus, 1758)	1	45.276298208081400	14.538676665774500	Urinj	20.12.1992	50		13					Dead, Body preserved	Marcelo Kovačić marcelo@prirodoslovni.com, Natural History Museum Rijeka	Historical Data
Galeorhinus galeus (Linnaeus, 1758)	1	42.64722364046570	17.955566066546400	Dubrovnik-Neretva, South Dubrovnik, 42° 38' 50 '', 17° 57' 20 '', 43° 13' 15'', 17° 57' 20''	1951-06-16	100	50		0.7	male	juvenile	long line, Clupea pilchardus		Kirinc̆ić & Lepetić (1955)	Literature
Galeorhinus galeus (Linnaeus, 1758)	1	42.64722364046570	17.955566066546400	Dubrovnik-Neretva, South Dubrovnik, 42° 38' 50 '', 17° 57' 20 '', 43° 13' 15'', 17° 57' 20''	1951-06-16	100	71		1.5	female	juvenile	long line, Clupea pilchardus		Kirinc̆ić & Lepetić (1955)	Literature
Galeorhinus galeus (Linnaeus, 1758)	2	42.64722364046570	17.955566066546400	Dubrovnik-Neretva, South Dubrovnik, 42° 38' 50 '', 17° 57' 20 '', 43° 13' 15'', 17° 57' 20''	1951-06-16	100	40-43			male	neonate / juvenile	long line, Clupea pilchardus		Kirinc̆ić & Lepetić (1955)	Literature
Galeorhinus galeus (Linnaeus, 1758)	1	42.64722364046570	17.955566066546400	Dubrovnik-Neretva, South Dubrovnik, 42° 38' 50 '', 17° 57' 20 '', 43° 13' 15'', 17° 57' 20''	1951-07-28	150	132		11	female	adult	long line, Clupea pilchardus		Kirinc̆ić & Lepetić (1955)	Literature
Galeorhinus galeus (Linnaeus, 1758)	1	42.64722364046570	17.955566066546400	Dubrovnik-Neretva, South Dubrovnik, 42° 38' 50 '', 17° 57' 20 '', 43° 13' 15'', 17° 57' 20''	1951-11-07	115	110		5.5	female	juvenile	long line, Smaris vulgaris and Smaris alceldo		Kirinc̆ić & Lepetić (1955)	Literature
Galeorhinus galeus (Linnaeus, 1758)	1	42.64722364046570	17.955566066546400	Dubrovnik-Neretva, South Dubrovnik, 42° 38' 50 '', 17° 57' 20 '', 43° 13' 15'', 17° 57' 20''	1952-03-11	140	85		2.9	female	juvenile	long line, Merluccius vulgaris		Kirinc̆ić & Lepetić (1955)	Literature
Galeorhinus galeus (Linnaeus, 1758)	1	42.64722364046570	17.955566066546400	Dubrovnik-Neretva, South Dubrovnik, 42° 38' 50 '', 17° 57' 20 '', 43° 13' 15'', 17° 57' 20''	1951-07-10	200	104		5	male	juvenile	long line, box boops		Kirinc̆ić & Lepetić (1955)	Literature
Galeorhinus galeus (Linnaeus, 1758)	2	42.64722364046570	17.955566066546400	Dubrovnik-Neretva, South Dubrovnik, 42° 38' 50 '', 17° 57' 20 '', 43° 13' 15'', 17° 57' 20''	1951-07-10	200	105-130			male		long line, box boops		Kirinc̆ić & Lepetić (1955)	Literature
Galeorhinus galeus (Linnaeus, 1758)	1	42.64722364046570	17.955566066546400	Dubrovnik-Neretva, South Dubrovnik, 42° 38' 50 '', 17° 57' 20 '', 43° 13' 15'', 17° 57' 20''	1951-12-01	200	107-110			male	juvenile	long line, Smaris vulgaris and Smaris alceldo		Kirinc̆ić & Lepetić (1955)	Literature
Galeorhinus galeus (Linnaeus, 1758)	1	42.64722364046570	17.955566066546400	Dubrovnik-Neretva, South Dubrovnik, 42° 38' 50 '', 17° 57' 20 '', 43° 13' 15'', 17° 57' 20''	1951-12-01	200	107-110			female	juvenile	long line, Smaris vulgaris and Smaris alceldo		Kirinc̆ić & Lepetić (1955)	Literature
Galeorhinus galeus (Linnaeus, 1758)	1	42.64722364046570	17.955566066546400	Dubrovnik-Neretva, South Dubrovnik, 42° 38' 50 '', 17° 57' 20 '', 43° 13' 15'', 17° 57' 20''	1952-02-23	230	111		5.5	female	juvenile	long line, box boops		Kirinc̆ić & Lepetić (1955)	Literature
Galeorhinus galeus (Linnaeus, 1758)	1	42.64722364046570	17.955566066546400	Dubrovnik-Neretva, South Dubrovnik, 42° 38' 50 '', 17° 57' 20 '', 43° 13' 15'', 17° 57' 20''	1952-04-15	200	86		2.7	male	juvenile	long line, box boops		Kirinc̆ić & Lepetić (1955)	Literature
Galeorhinus galeus (Linnaeus, 1758)	1	42.64722364046570	17.955566066546400	Dubrovnik-Neretva, South Dubrovnik, 42° 38' 50 '', 17° 57' 20 '', 43° 13' 15'', 17° 57' 20''	1952-04-15	200	125		7.4	female	juvenile	long line, box boops		Kirinc̆ić & Lepetić (1955)	Literature
Galeorhinus galeus (Linnaeus, 1758)	2	42.64722364046570	17.955566066546400	Dubrovnik-Neretva, South Dubrovnik, 42° 38' 50 '', 17° 57' 20 '', 43° 13' 15'', 17° 57' 20''	1952-05-26	250	116-125			male		long line, Trachurus sp.		Kirinc̆ić & Lepetić (1955)	Literature
Galeorhinus galeus (Linnaeus, 1758)	1	42.64722364046570	17.955566066546400	Dubrovnik-Neretva, South Dubrovnik, 42° 38' 50 '', 17° 57' 20 '', 43° 13' 15'', 17° 57' 20''	1952-05-26	250	138		11	male	adult	long line, box boops		Kirinc̆ić & Lepetić (1955)	Literature
Galeorhinus galeus (Linnaeus, 1758)	1	42.64722364046570	17.955566066546400	Dubrovnik-Neretva, South Dubrovnik, 42° 38' 50 '', 17° 57' 20 '', 43° 13' 15'', 17° 57' 20''	1952-05-26	250	117		7	male	juvenile	long line, box boops		Kirinc̆ić & Lepetić (1955)	Literature
Galeorhinus galeus (Linnaeus, 1758)	1	42.64722364046570	17.955566066546400	Dubrovnik-Neretva, South Dubrovnik, 42° 38' 50 '', 17° 57' 20 '', 43° 13' 15'', 17° 57' 20''	1952-06-18	200	100		4	male	juvenile	long line, Clupea pilchardus		Kirinc̆ić & Lepetić (1955)	Literature
Galeorhinus galeus (Linnaeus, 1758)	1	42.64722364046570	17.955566066546400	Dubrovnik-Neretva, South Dubrovnik, 42° 38' 50 '', 17° 57' 20 '', 43° 13' 15'', 17° 57' 20''	1952-06-18	200	83-112			male	juvenile	long line, Clupea pilchardus		Kirinc̆ić & Lepetić (1955)	Literature
Galeorhinus galeus (Linnaeus, 1758)	1	42.64722364046570	17.955566066546400	Dubrovnik-Neretva, South Dubrovnik, 42° 38' 50 '', 17° 57' 20 '', 43° 13' 15'', 17° 57' 20''	1952-06-18	200	83-112			female	juvenile	long line, Clupea pilchardus		Kirinc̆ić & Lepetić (1955)	Literature
Galeorhinus galeus (Linnaeus, 1758)	1	42.64722364046570	17.955566066546400	Dubrovnik-Neretva, South Dubrovnik, 42° 38' 50 '', 17° 57' 20 '', 43° 13' 15'', 17° 57' 20''	1952-06-18	200	62-98			male	juvenile	long line, Clupea pilchardus		Kirinc̆ić & Lepetić (1955)	Literature
Galeorhinus galeus (Linnaeus, 1758)	1	42.64722364046570	17.955566066546400	Dubrovnik-Neretva, South Dubrovnik, 42° 38' 50 '', 17° 57' 20 '', 43° 13' 15'', 17° 57' 20''	1952-06-18	200	62-98			female	juvenile	long line, Clupea pilchardus		Kirinc̆ić & Lepetić (1955)	Literature
Galeorhinus galeus (Linnaeus, 1758)	1	42.64722364046570	17.955566066546400	Dubrovnik-Neretva, South Dubrovnik, 42° 38' 50 '', 17° 57' 20 '', 43° 13' 15'', 17° 57' 20''	1950-06-10	300	130		9	male	adult	long line, Clupea pilchardus		Kirinc̆ić & Lepetić (1955)	Literature
Galeorhinus galeus (Linnaeus, 1758)	1	42.64722364046570	17.955566066546400	Dubrovnik-Neretva, South Dubrovnik, 42° 38' 50 '', 17° 57' 20 '', 43° 13' 15'', 17° 57' 20''	1950-08-23	320	119		7	female	juvenile	long line, Trachurus sp.		Kirinc̆ić & Lepetić (1955)	Literature
Galeorhinus galeus (Linnaeus, 1758)	1	42.64722364046570	17.955566066546400	Dubrovnik-Neretva, South Dubrovnik, 42° 38' 50 '', 17° 57' 20 '', 43° 13' 15'', 17° 57' 20''	1950-11-07	290	95-120			male		long line, Clupea pilchardus		Kirinc̆ić & Lepetić (1955)	Literature
Galeorhinus galeus (Linnaeus, 1758)	1	42.64722364046570	17.955566066546400	Dubrovnik-Neretva, South Dubrovnik, 42° 38' 50 '', 17° 57' 20 '', 43° 13' 15'', 17° 57' 20''	1950-11-07	290	95-120			female	juvenile	long line, Clupea pilchardus		Kirinc̆ić & Lepetić (1955)	Literature
Galeorhinus galeus (Linnaeus, 1758)	1	42.64722364046570	17.955566066546400	Dubrovnik-Neretva, South Dubrovnik, 42° 38' 50 '', 17° 57' 20 '', 43° 13' 15'', 17° 57' 20''	1952-04-15	300	120		6.8	female	juvenile	long line		Kirinc̆ić & Lepetić (1955)	Literature
Galeorhinus galeus (Linnaeus, 1758)	1	42.64722364046570	17.955566066546400	Dubrovnik-Neretva, South Dubrovnik, 42° 38' 50 '', 17° 57' 20 '', 43° 13' 15'', 17° 57' 20''	1952-04-15	300	91		2.8	male	juvenile	long line		Kirinc̆ić & Lepetić (1955)	Literature
Galeorhinus galeus (Linnaeus, 1758)	1	42.64722364046570	17.955566066546400	Dubrovnik-Neretva, South Dubrovnik, 42° 38' 50 '', 17° 57' 20 '', 43° 13' 15'', 17° 57' 20''	1952-06-18	300	124		8.5	female	juvenile	long line, Clupea pilchardus		Kirinc̆ić & Lepetić (1955)	Literature
Galeorhinus galeus (Linnaeus, 1758)	1	42.64722364046570	17.955566066546400	Dubrovnik-Neretva, South Dubrovnik, 42° 38' 50 '', 17° 57' 20 '', 43° 13' 15'', 17° 57' 20''	1952-07-01	300	120		7.7	female	juvenile	long line, Clupea pilchardus		Kirinc̆ić & Lepetić (1955)	Literature
Galeorhinus galeus (Linnaeus, 1758)	1	42.64722364046570	17.955566066546400	Dubrovnik-Neretva, South Dubrovnik, 42° 38' 50 '', 17° 57' 20 '', 43° 13' 15'', 17° 57' 20''	1950-06-16	400	124		8.5	female	juvenile	long line, box boops		Kirinc̆ić & Lepetić (1955)	Literature
Galeorhinus galeus (Linnaeus, 1758)	1	42.64722364046570	17.955566066546400	Dubrovnik-Neretva, South Dubrovnik, 42° 38' 50 '', 17° 57' 20 '', 43° 13' 15'', 17° 57' 20''	1950-06-24	450	130		11.8	male	adult	long line		Kirinc̆ić & Lepetić (1955)	Literature
Galeorhinus galeus (Linnaeus, 1758)	1	42.64722364046570	17.955566066546400	Dubrovnik-Neretva, South Dubrovnik, 42° 38' 50 '', 17° 57' 20 '', 43° 13' 15'', 17° 57' 20''	1951-06-30	380	119		6.2	female	juvenile	long line		Kirinc̆ić & Lepetić (1955)	Literature
Galeorhinus galeus (Linnaeus, 1758)	1	42.64722364046570	17.955566066546400	Dubrovnik-Neretva, South Dubrovnik, 42° 38' 50 '', 17° 57' 20 '', 43° 13' 15'', 17° 57' 20''	1951-07-31	400	110		6.5	male	juvenile	long line, Clupea pilchardus		Kirinc̆ić & Lepetić (1955)	Literature
Galeorhinus galeus (Linnaeus, 1758)	1	42.64722364046570	17.955566066546400	Dubrovnik-Neretva, South Dubrovnik, 42° 38' 50 '', 17° 57' 20 '', 43° 13' 15'', 17° 57' 20''	1952-07-01	400	135		10.5	female	adult	long line, box boops		Kirinc̆ić & Lepetić (1955)	Literature
Galeorhinus galeus (Linnaeus, 1758)	1	42.64722364046570	17.955566066546400	Dubrovnik-Neretva, South Dubrovnik, 42° 38' 50 '', 17° 57' 20 '', 43° 13' 15'', 17° 57' 20''	1952-07-01	400	120		8.5	female	juvenile	long line, box boops		Kirinc̆ić & Lepetić (1955)	Literature
Galeorhinus galeus (Linnaeus, 1758)	2	42.64722364046570	17.955566066546400	Dubrovnik-Neretva, South Dubrovnik, 42° 38' 50 '', 17° 57' 20 '', 43° 13' 15'', 17° 57' 20''	1952-07-01	400	123-135			female		long line, box boops		Kirinc̆ić & Lepetić (1955)	Literature
Galeorhinus galeus (Linnaeus, 1758)	2	42.64722364046570	17.955566066546400	Dubrovnik-Neretva, South Dubrovnik, 42° 38' 50 '', 17° 57' 20 '', 43° 13' 15'', 17° 57' 20''	1950-08-11	520	140			female	adult	long line, Clupea pilchardus		Kirinc̆ić & Lepetić (1955)	Literature
Galeorhinus galeus (Linnaeus, 1758)	2	42.64722364046570	17.955566066546400	Dubrovnik-Neretva, South Dubrovnik, 42° 38' 50 '', 17° 57' 20 '', 43° 13' 15'', 17° 57' 20''	1951-07-31	500	125-130			male	adult	long line, Clupea pilchardus		Kirinc̆ić & Lepetić (1955)	Literature
Galeorhinus galeus (Linnaeus, 1758)	3	42.64722364046570	17.955566066546400	Dubrovnik-Neretva, South Dubrovnik, 42° 38' 50 '', 17° 57' 20 '', 43° 13' 15'', 17° 57' 20''	1951-11-13	530	131-140			male	adult	long line, box boops		Kirinc̆ić & Lepetić (1955)	Literature
Galeorhinus galeus (Linnaeus, 1758)	1	42.64722364046570	17.955566066546400	Dubrovnik-Neretva, South Dubrovnik, 42° 38' 50 '', 17° 57' 20 '', 43° 13' 15'', 17° 57' 20''	1951-11-13	530	131-140				adult	long line, box boops		Kirinc̆ić & Lepetić (1955)	Literature
Galeorhinus galeus (Linnaeus, 1758)	1	42.64722364046570	17.955566066546400	Dubrovnik-Neretva, South Dubrovnik, 42° 38' 50 '', 17° 57' 20 '', 43° 13' 15'', 17° 57' 20''	1951-11-16	500	131		8		adult	long line, Smaris vulgaris and Smaris alceldo		Kirinc̆ić & Lepetić (1955)	Literature
Galeorhinus galeus (Linnaeus, 1758)	1	42.64722364046570	17.955566066546400	Dubrovnik-Neretva, South Dubrovnik, 42° 38' 50 '', 17° 57' 20 '', 43° 13' 15'', 17° 57' 20''	1952-04-29	480	132		10		adult	long line, Trachurus sp. and Box boops		Kirinc̆ić & Lepetić (1955)	Literature
Galeorhinus galeus (Linnaeus, 1758)	1	42.64722364046570	17.955566066546400	Dubrovnik-Neretva, South Dubrovnik, 42° 38' 50 '', 17° 57' 20 '', 43° 13' 15'', 17° 57' 20''	1952-06-13	500	132		10	male	adult	long line, Clupea pilchardus		Kirinc̆ić & Lepetić (1955)	Literature
Galeorhinus galeus (Linnaeus, 1758)	1	42.64722364046570	17.955566066546400	Dubrovnik-Neretva, South Dubrovnik, 42° 38' 50 '', 17° 57' 20 '', 43° 13' 15'', 17° 57' 20''	1951-08-16	570	132		11	female	adult	long line, Merluccius vulgaris		Kirinc̆ić & Lepetić (1955)	Literature
Galeorhinus galeus (Linnaeus, 1758)	1	42.64722364046570	17.955566066546400	Dubrovnik-Neretva, South Dubrovnik, 42° 38' 50 '', 17° 57' 20 '', 43° 13' 15'', 17° 57' 20''	1951-08-16	570	125		7.5	female	juvenile	long line, Merluccius vulgaris		Kirinc̆ić & Lepetić (1955)	Literature
Galeorhinus galeus (Linnaeus, 1758)	1	42.64722364046570	17.955566066546400	Dubrovnik-Neretva, South Dubrovnik, 42° 38' 50 '', 17° 57' 20 '', 43° 13' 15'', 17° 57' 20''	1951-08-16	570	126		9	female	juvenile	long line, Merluccius vulgaris		Kirinc̆ić & Lepetić (1955)	Literature
Galeorhinus galeus (Linnaeus, 1758)	1	42.64722364046570	17.955566066546400	Dubrovnik-Neretva, South Dubrovnik, 42° 38' 50 '', 17° 57' 20 '', 43° 13' 15'', 17° 57' 20''	1952-03-18	600	130		9.2	male	adult	long line, box boops		Kirinc̆ić & Lepetić (1955)	Literature
Galeorhinus galeus (Linnaeus, 1758)	1	42.64722364046570	17.955566066546400	Dubrovnik-Neretva, South Dubrovnik, 42° 38' 50 '', 17° 57' 20 '', 43° 13' 15'', 17° 57' 20''	1952-04-19	620	136		10	male	adult	long line, Trachurus sp.		Kirinc̆ić & Lepetić (1955)	Literature
Galeorhinus galeus (Linnaeus, 1758)	2	42.64722364046570	17.955566066546400	Dubrovnik-Neretva, South Dubrovnik, 42° 38' 50 '', 17° 57' 20 '', 43° 13' 15'', 17° 57' 20''	1952-04-19	620	130-132			male	adult	long line, Trachurus sp.		Kirinc̆ić & Lepetić (1955)	Literature
Galeorhinus galeus (Linnaeus, 1758)	1	42.64722364046570	17.955566066546400	Dubrovnik-Neretva, South Dubrovnik, 42° 38' 50 '', 17° 57' 20 '', 43° 13' 15'', 17° 57' 20''	1951-07-31	680	138		11.8	male	adult	long line, box boops		Kirinc̆ić & Lepetić (1955)	Literature
Galeorhinus galeus (Linnaeus, 1758)	1			Dalmatia									Dead, body preserved	Natural History Museum Vienna	Historical Data	NMW - 86294
Galeorhinus galeus (Linnaeus, 1758)	1			Dalmatia									Dead, body preserved	Natural History Museum Vienna	Historical Data	NMW - 86294, det. B. Herzig Okt. 1987
	64
Galeus melastomus Rafinesque, 1810	1	42.718681128394700	17.513751808957400	South of Mljet			31.697				juvenile		Dead, Body preserved	Natural History Museum Split	Historical Data	Photograph on website: https://www.prirodoslovni.hr/Inventarna/Inventarna.html	Measured with Fiji
Galeus melastomus Rafinesque, 1810	1	42.628056025536600	18.073102541936600	Dubrovnik area									Dead, Body preserved	Mušin, 1989, Natural History Museum Dubrovnik	Historical Data
Galeus melastomus Rafinesque, 1810	2			South Adriatic, Croatia	1948								Dead, Body preserved	Boban and Vladovi 2013, Natural History Museum Split	Historical Data	Photograph on website: https://www.prirodoslovni.hr/Inventarna/Inventarna.html
Galeus melastomus Rafinesque, 1810	4	42.45816501739720	17.22540522357130	južni Jadran, postaja 302 MEDITS-a 42 N 27,49 0 17 E 13,524 0	24.06.1996	485-597	23.5				juvenile		Dead, Body preserved	Marcelo Kovačić marcelo@prirodoslovni.com, Natural History Museum Rijeka	Historical Data
Galeus melastomus Rafinesque, 1810	3	42.49216783187900	17.47146150939430	južni Jadran, južno od Mljeta42 N 29,53 17 E 28,287	23.05.1948	310-385							Dead, Body preserved	Marcelo Kovačić marcelo@prirodoslovni.com, Natural History Museum Rijeka	Historical Data
Galeus melastomus Rafinesque, 1810	1	42.64722364046570	17.955566066546400	Dubrovnik-Neretva, South Dubrovnik, 42° 38' 50 '', 17° 57' 20 '', 43° 13' 15'', 17° 57' 20''	1950-11-07	290	28		0.1	male	juvenile	long line, Clupea pilchardus		Kirinc̆ić & Lepetić (1955)	Literature
Galeus melastomus Rafinesque, 1810	1	42.64722364046570	17.955566066546400	Dubrovnik-Neretva, South Dubrovnik, 42° 38' 50 '', 17° 57' 20 '', 43° 13' 15'', 17° 57' 20''	1950-07-22	360	27		0.1		juvenile	long line, box boops		Kirinc̆ić & Lepetić (1955)	Literature
Galeus melastomus Rafinesque, 1810	1	42.64722364046570	17.955566066546400	Dubrovnik-Neretva, South Dubrovnik, 42° 38' 50 '', 17° 57' 20 '', 43° 13' 15'', 17° 57' 20''	1950-11-09	436	35-38			male	adult	long line, Clupea pilchardus		Kirinc̆ić & Lepetić (1955)	Literature
Galeus melastomus Rafinesque, 1810	1	42.64722364046570	17.955566066546400	Dubrovnik-Neretva, South Dubrovnik, 42° 38' 50 '', 17° 57' 20 '', 43° 13' 15'', 17° 57' 20''	1950-11-09	436	35-38			female		long line, Clupea pilchardus		Kirinc̆ić & Lepetić (1955)	Literature
Galeus melastomus Rafinesque, 1810	3	42.64722364046570	17.955566066546400	Dubrovnik-Neretva, South Dubrovnik, 42° 38' 50 '', 17° 57' 20 '', 43° 13' 15'', 17° 57' 20''	1951-06-30	380	45-53		1.1	female	adult	long line		Kirinc̆ić & Lepetić (1955)	Literature
Galeus melastomus Rafinesque, 1810	3	42.64722364046570	17.955566066546400	Dubrovnik-Neretva, South Dubrovnik, 42° 38' 50 '', 17° 57' 20 '', 43° 13' 15'', 17° 57' 20''	1951-06-30	380	39-44			male	adult	long line		Kirinc̆ić & Lepetić (1955)	Literature
Galeus melastomus Rafinesque, 1810	1	42.64722364046570	17.955566066546400	Dubrovnik-Neretva, South Dubrovnik, 42° 38' 50 '', 17° 57' 20 '', 43° 13' 15'', 17° 57' 20''	1951-06-30	380	39-44			female	adult	long line		Kirinc̆ić & Lepetić (1955)	Literature
Galeus melastomus Rafinesque, 1810	3	42.64722364046570	17.955566066546400	Dubrovnik-Neretva, South Dubrovnik, 42° 38' 50 '', 17° 57' 20 '', 43° 13' 15'', 17° 57' 20''	1951-07-31	400	27-35					long line, Clupea pilchardus		Kirinc̆ić & Lepetić (1955)	Literature
Galeus melastomus Rafinesque, 1810	1	42.64722364046570	17.955566066546400	Dubrovnik-Neretva, South Dubrovnik, 42° 38' 50 '', 17° 57' 20 '', 43° 13' 15'', 17° 57' 20''	1951-07-31	400	50		0.5	female	adult	long line, Clupea pilchardus		Kirinc̆ić & Lepetić (1955)	Literature
Galeus melastomus Rafinesque, 1810	1	42.64722364046570	17.955566066546400	Dubrovnik-Neretva, South Dubrovnik, 42° 38' 50 '', 17° 57' 20 '', 43° 13' 15'', 17° 57' 20''	1951-08-07	400	72		2	female	adult	long line, Clupea pilchardus		Kirinc̆ić & Lepetić (1955)	Literature
Galeus melastomus Rafinesque, 1810	1	42.64722364046570	17.955566066546400	Dubrovnik-Neretva, South Dubrovnik, 42° 38' 50 '', 17° 57' 20 '', 43° 13' 15'', 17° 57' 20''	1951-08-07	400	49		0.3	female	adult	long line, Clupea pilchardus		Kirinc̆ić & Lepetić (1955)	Literature
Galeus melastomus Rafinesque, 1810	1	42.64722364046570	17.955566066546400	Dubrovnik-Neretva, South Dubrovnik, 42° 38' 50 '', 17° 57' 20 '', 43° 13' 15'', 17° 57' 20''	1952-07-01	400	41-45			male	adult	long line, box boops		Kirinc̆ić & Lepetić (1955)	Literature
Galeus melastomus Rafinesque, 1810	1	42.64722364046570	17.955566066546400	Dubrovnik-Neretva, South Dubrovnik, 42° 38' 50 '', 17° 57' 20 '', 43° 13' 15'', 17° 57' 20''	1952-07-01	400	41-45			female	adult	long line, box boops		Kirinc̆ić & Lepetić (1955)	Literature
Galeus melastomus Rafinesque, 1810	1	42.64722364046570	17.955566066546400	Dubrovnik-Neretva, South Dubrovnik, 42° 38' 50 '', 17° 57' 20 '', 43° 13' 15'', 17° 57' 20''	1952-07-01	400	41-45				adult	long line, box boops		Kirinc̆ić & Lepetić (1955)	Literature
Galeus melastomus Rafinesque, 1810	3	42.64722364046570	17.955566066546400	Dubrovnik-Neretva, South Dubrovnik, 42° 38' 50 '', 17° 57' 20 '', 43° 13' 15'', 17° 57' 20''	1952-07-01	400	49-51				adult	long line, box boops		Kirinc̆ić & Lepetić (1955)	Literature
Galeus melastomus Rafinesque, 1810	1	42.64722364046570	17.955566066546400	Dubrovnik-Neretva, South Dubrovnik, 42° 38' 50 '', 17° 57' 20 '', 43° 13' 15'', 17° 57' 20''	1950-08-11	520	44		0.2	male	adult	long line, Clupea pilchardus		Kirinc̆ić & Lepetić (1955)	Literature
Galeus melastomus Rafinesque, 1810	3	42.64722364046570	17.955566066546400	Dubrovnik-Neretva, South Dubrovnik, 42° 38' 50 '', 17° 57' 20 '', 43° 13' 15'', 17° 57' 20''	1951-06-30	550	34-51			male	adult	long line, Clupea pilchardus		Kirinc̆ić & Lepetić (1955)	Literature
Galeus melastomus Rafinesque, 1810	8	42.64722364046570	17.955566066546400	Dubrovnik-Neretva, South Dubrovnik, 42° 38' 50 '', 17° 57' 20 '', 43° 13' 15'', 17° 57' 20''	1951-06-30	550	34-51			female		long line, Clupea pilchardus		Kirinc̆ić & Lepetić (1955)	Literature
Galeus melastomus Rafinesque, 1810	1	42.64722364046570	17.955566066546400	Dubrovnik-Neretva, South Dubrovnik, 42° 38' 50 '', 17° 57' 20 '', 43° 13' 15'', 17° 57' 20''	1951-06-30	550	38-39			male	adult	long line, Clupea pilchardus		Kirinc̆ić & Lepetić (1955)	Literature
Galeus melastomus Rafinesque, 1810	2	42.64722364046570	17.955566066546400	Dubrovnik-Neretva, South Dubrovnik, 42° 38' 50 '', 17° 57' 20 '', 43° 13' 15'', 17° 57' 20''	1951-06-30	550	38-39			female		long line, Clupea pilchardus		Kirinc̆ić & Lepetić (1955)	Literature
Galeus melastomus Rafinesque, 1810	2	42.64722364046570	17.955566066546400	Dubrovnik-Neretva, South Dubrovnik, 42° 38' 50 '', 17° 57' 20 '', 43° 13' 15'', 17° 57' 20''	1951-07-31	500	33-35			male		long line, Clupea pilchardus		Kirinc̆ić & Lepetić (1955)	Literature
Galeus melastomus Rafinesque, 1810	1	42.64722364046570	17.955566066546400	Dubrovnik-Neretva, South Dubrovnik, 42° 38' 50 '', 17° 57' 20 '', 43° 13' 15'', 17° 57' 20''	1951-11-13	530	55		0.6	female	adult	long line, box boops		Kirinc̆ić & Lepetić (1955)	Literature
Galeus melastomus Rafinesque, 1810	1	42.64722364046570	17.955566066546400	Dubrovnik-Neretva, South Dubrovnik, 42° 38' 50 '', 17° 57' 20 '', 43° 13' 15'', 17° 57' 20''	1951-11-13	530	45		0.2	male	adult	long line, box boops		Kirinc̆ić & Lepetić (1955)	Literature
Galeus melastomus Rafinesque, 1810	2	42.64722364046570	17.955566066546400	Dubrovnik-Neretva, South Dubrovnik, 42° 38' 50 '', 17° 57' 20 '', 43° 13' 15'', 17° 57' 20''	1951-11-16	500	45-52				adult	long line, Smaris vulgaris and Smaris alceldo		Kirinc̆ić & Lepetić (1955)	Literature
Galeus melastomus Rafinesque, 1810	1	42.64722364046570	17.955566066546400	Dubrovnik-Neretva, South Dubrovnik, 42° 38' 50 '', 17° 57' 20 '', 43° 13' 15'', 17° 57' 20''	1952-01-16	530	40-62			male	adult	long line, Merluccius vulgaris and Box boops		Kirinc̆ić & Lepetić (1955)	Literature
Galeus melastomus Rafinesque, 1810	5	42.64722364046570	17.955566066546400	Dubrovnik-Neretva, South Dubrovnik, 42° 38' 50 '', 17° 57' 20 '', 43° 13' 15'', 17° 57' 20''	1952-01-16	530	40-62			female	adult	long line, Merluccius vulgaris and Box boops		Kirinc̆ić & Lepetić (1955)	Literature
Galeus melastomus Rafinesque, 1810	1	42.64722364046570	17.955566066546400	Dubrovnik-Neretva, South Dubrovnik, 42° 38' 50 '', 17° 57' 20 '', 43° 13' 15'', 17° 57' 20''	1952-01-16	530	40-52			male	adult	long line, Merluccius vulgaris and Box boops		Kirinc̆ić & Lepetić (1955)	Literature
Galeus melastomus Rafinesque, 1810	7	42.64722364046570	17.955566066546400	Dubrovnik-Neretva, South Dubrovnik, 42° 38' 50 '', 17° 57' 20 '', 43° 13' 15'', 17° 57' 20''	1952-01-16	530	40-52			female	adult	long line, Merluccius vulgaris and Box boops		Kirinc̆ić & Lepetić (1955)	Literature
Galeus melastomus Rafinesque, 1810	1	42.64722364046570	17.955566066546400	Dubrovnik-Neretva, South Dubrovnik, 42° 38' 50 '', 17° 57' 20 '', 43° 13' 15'', 17° 57' 20''	1952-04-29	480	54		0.4	female	adult	long line, Trachurus sp. and Box boops		Kirinc̆ić & Lepetić (1955)	Literature
Galeus melastomus Rafinesque, 1810	3	42.64722364046570	17.955566066546400	Dubrovnik-Neretva, South Dubrovnik, 42° 38' 50 '', 17° 57' 20 '', 43° 13' 15'', 17° 57' 20''	1952-04-29	480	48-54			male	adult	long line, Trachurus sp. and Box boops		Kirinc̆ić & Lepetić (1955)	Literature
Galeus melastomus Rafinesque, 1810	4	42.64722364046570	17.955566066546400	Dubrovnik-Neretva, South Dubrovnik, 42° 38' 50 '', 17° 57' 20 '', 43° 13' 15'', 17° 57' 20''	1952-04-29	480	48-54			female	adult	long line, Trachurus sp. and Box boops		Kirinc̆ić & Lepetić (1955)	Literature
Galeus melastomus Rafinesque, 1810	1	42.64722364046570	17.955566066546400	Dubrovnik-Neretva, South Dubrovnik, 42° 38' 50 '', 17° 57' 20 '', 43° 13' 15'', 17° 57' 20''	1952-07-18	500	35-45			male	adult	long line, Clupea pilchardus		Kirinc̆ić & Lepetić (1955)	Literature
Galeus melastomus Rafinesque, 1810	1	42.64722364046570	17.955566066546400	Dubrovnik-Neretva, South Dubrovnik, 42° 38' 50 '', 17° 57' 20 '', 43° 13' 15'', 17° 57' 20''	1952-07-18	500	35-45			female		long line, Clupea pilchardus		Kirinc̆ić & Lepetić (1955)	Literature
Galeus melastomus Rafinesque, 1810	1	42.64722364046570	17.955566066546400	Dubrovnik-Neretva, South Dubrovnik, 42° 38' 50 '', 17° 57' 20 '', 43° 13' 15'', 17° 57' 20''	1952-07-18	500	47		0.3	male	adult	long line, Clupea pilchardus		Kirinc̆ić & Lepetić (1955)	Literature
Galeus melastomus Rafinesque, 1810	2	42.64722364046570	17.955566066546400	Dubrovnik-Neretva, South Dubrovnik, 42° 38' 50 '', 17° 57' 20 '', 43° 13' 15'', 17° 57' 20''	1950-11-15	600	48-55			female	adult	long line, Clupea pilchardus		Kirinc̆ić & Lepetić (1955)	Literature
Galeus melastomus Rafinesque, 1810	1	42.64722364046570	17.955566066546400	Dubrovnik-Neretva, South Dubrovnik, 42° 38' 50 '', 17° 57' 20 '', 43° 13' 15'', 17° 57' 20''	1950-10-03	555	52		0.4	female	adult	long line		Kirinc̆ić & Lepetić (1955)	Literature
Galeus melastomus Rafinesque, 1810	1	42.64722364046570	17.955566066546400	Dubrovnik-Neretva, South Dubrovnik, 42° 38' 50 '', 17° 57' 20 '', 43° 13' 15'', 17° 57' 20''	1950-10-06	575	43		0.2	male	adult	long line, Trachurus sp.		Kirinc̆ić & Lepetić (1955)	Literature
Galeus melastomus Rafinesque, 1810	1	42.64722364046570	17.955566066546400	Dubrovnik-Neretva, South Dubrovnik, 42° 38' 50 '', 17° 57' 20 '', 43° 13' 15'', 17° 57' 20''	1951-08-16	570	42-75			male	adult	long line, Merluccius vulgaris		Kirinc̆ić & Lepetić (1955)	Literature
Galeus melastomus Rafinesque, 1810	4	42.64722364046570	17.955566066546400	Dubrovnik-Neretva, South Dubrovnik, 42° 38' 50 '', 17° 57' 20 '', 43° 13' 15'', 17° 57' 20''	1951-08-16	570	42-75			female	adult	long line, Merluccius vulgaris		Kirinc̆ić & Lepetić (1955)	Literature
Galeus melastomus Rafinesque, 1810	1	42.64722364046570	17.955566066546400	Dubrovnik-Neretva, South Dubrovnik, 42° 38' 50 '', 17° 57' 20 '', 43° 13' 15'', 17° 57' 20''	1951-11-11	650	48-56			male	adult	long line, Merluccius vulgaris		Kirinc̆ić & Lepetić (1955)	Literature
Galeus melastomus Rafinesque, 1810	6	42.64722364046570	17.955566066546400	Dubrovnik-Neretva, South Dubrovnik, 42° 38' 50 '', 17° 57' 20 '', 43° 13' 15'', 17° 57' 20''	1951-11-11	650	48-56			female	adult	long line, Merluccius vulgaris		Kirinc̆ić & Lepetić (1955)	Literature
Galeus melastomus Rafinesque, 1810	2	42.64722364046570	17.955566066546400	Dubrovnik-Neretva, South Dubrovnik, 42° 38' 50 '', 17° 57' 20 '', 43° 13' 15'', 17° 57' 20''	1951-11-11	650	42-55			male	adult	long line, Merluccius vulgaris		Kirinc̆ić & Lepetić (1955)	Literature
Galeus melastomus Rafinesque, 1810	4	42.64722364046570	17.955566066546400	Dubrovnik-Neretva, South Dubrovnik, 42° 38' 50 '', 17° 57' 20 '', 43° 13' 15'', 17° 57' 20''	1951-11-11	650	42-55			female	adult	long line, Merluccius vulgaris		Kirinc̆ić & Lepetić (1955)	Literature
Galeus melastomus Rafinesque, 1810	4	42.64722364046570	17.955566066546400	Dubrovnik-Neretva, South Dubrovnik, 42° 38' 50 '', 17° 57' 20 '', 43° 13' 15'', 17° 57' 20''	1951-11-11	650	40-58			male	adult	long line, Merluccius vulgaris		Kirinc̆ić & Lepetić (1955)	Literature
Galeus melastomus Rafinesque, 1810	12	42.64722364046570	17.955566066546400	Dubrovnik-Neretva, South Dubrovnik, 42° 38' 50 '', 17° 57' 20 '', 43° 13' 15'', 17° 57' 20''	1951-11-11	650	40-58			female	adult	long line, Merluccius vulgaris		Kirinc̆ić & Lepetić (1955)	Literature
Galeus melastomus Rafinesque, 1810	2	42.64722364046570	17.955566066546400	Dubrovnik-Neretva, South Dubrovnik, 42° 38' 50 '', 17° 57' 20 '', 43° 13' 15'', 17° 57' 20''	1952-03-18	600	33-55			male		long line, box boops		Kirinc̆ić & Lepetić (1955)	Literature
Galeus melastomus Rafinesque, 1810	4	42.64722364046570	17.955566066546400	Dubrovnik-Neretva, South Dubrovnik, 42° 38' 50 '', 17° 57' 20 '', 43° 13' 15'', 17° 57' 20''	1952-03-18	600	33-55			female		long line, box boops		Kirinc̆ić & Lepetić (1955)	Literature
Galeus melastomus Rafinesque, 1810	1	42.64722364046570	17.955566066546400	Dubrovnik-Neretva, South Dubrovnik, 42° 38' 50 '', 17° 57' 20 '', 43° 13' 15'', 17° 57' 20''	1952-03-18	600	42-54			male	adult	long line, box boops		Kirinc̆ić & Lepetić (1955)	Literature
Galeus melastomus Rafinesque, 1810	3	42.64722364046570	17.955566066546400	Dubrovnik-Neretva, South Dubrovnik, 42° 38' 50 '', 17° 57' 20 '', 43° 13' 15'', 17° 57' 20''	1952-03-18	600	42-54			female	adult	long line, box boops		Kirinc̆ić & Lepetić (1955)	Literature
Galeus melastomus Rafinesque, 1810	2	42.64722364046570	17.955566066546400	Dubrovnik-Neretva, South Dubrovnik, 42° 38' 50 '', 17° 57' 20 '', 43° 13' 15'', 17° 57' 20''	1952-04-19	620	39-44			female	adult	long line, Trachurus sp.		Kirinc̆ić & Lepetić (1955)	Literature
Galeus melastomus Rafinesque, 1810	1	42.64722364046570	17.955566066546400	Dubrovnik-Neretva, South Dubrovnik, 42° 38' 50 '', 17° 57' 20 '', 43° 13' 15'', 17° 57' 20''	1952-07-03	620	43		0.2	female	adult	long line, Clupea pilchardus		Kirinc̆ić & Lepetić (1955)	Literature
Galeus melastomus Rafinesque, 1810	3	42.64722364046570	17.955566066546400	Dubrovnik-Neretva, South Dubrovnik, 42° 38' 50 '', 17° 57' 20 '', 43° 13' 15'', 17° 57' 20''	1952-07-03	620	41-59			male	adult	long line, Clupea pilchardus		Kirinc̆ić & Lepetić (1955)	Literature
Galeus melastomus Rafinesque, 1810	3	42.64722364046570	17.955566066546400	Dubrovnik-Neretva, South Dubrovnik, 42° 38' 50 '', 17° 57' 20 '', 43° 13' 15'', 17° 57' 20''	1952-07-03	620	41-59			female	adult	long line, Clupea pilchardus		Kirinc̆ić & Lepetić (1955)	Literature
Galeus melastomus Rafinesque, 1810	2	42.64722364046570	17.955566066546400	Dubrovnik-Neretva, South Dubrovnik, 42° 38' 50 '', 17° 57' 20 '', 43° 13' 15'', 17° 57' 20''	1952-07-03	620	43-53			female	adult	long line, Clupea pilchardus		Kirinc̆ić & Lepetić (1955)	Literature
Galeus melastomus Rafinesque, 1810	2	42.64722364046570	17.955566066546400	Dubrovnik-Neretva, South Dubrovnik, 42° 38' 50 '', 17° 57' 20 '', 43° 13' 15'', 17° 57' 20''	1950-08-19	670	46-53			male	adult	long line, Trachurus sp.		Kirinc̆ić & Lepetić (1955)	Literature
Galeus melastomus Rafinesque, 1810	6	42.64722364046570	17.955566066546400	Dubrovnik-Neretva, South Dubrovnik, 42° 38' 50 '', 17° 57' 20 '', 43° 13' 15'', 17° 57' 20''	1950-08-19	670	46-53			female	adult	long line, Trachurus sp.		Kirinc̆ić & Lepetić (1955)	Literature
Galeus melastomus Rafinesque, 1810	2	42.64722364046570	17.955566066546400	Dubrovnik-Neretva, South Dubrovnik, 42° 38' 50 '', 17° 57' 20 '', 43° 13' 15'', 17° 57' 20''	1951-08-02	700	37-52					long line, Clupea pilchardus		Kirinc̆ić & Lepetić (1955)	Literature
Galeus melastomus Rafinesque, 1810	2	42.64722364046570	17.955566066546400	Dubrovnik-Neretva, South Dubrovnik, 42° 38' 50 '', 17° 57' 20 '', 43° 13' 15'', 17° 57' 20''	1951-08-02	700	42-53			male	adult	long line, Clupea pilchardus		Kirinc̆ić & Lepetić (1955)	Literature
Galeus melastomus Rafinesque, 1810	1	42.64722364046570	17.955566066546400	Dubrovnik-Neretva, South Dubrovnik, 42° 38' 50 '', 17° 57' 20 '', 43° 13' 15'', 17° 57' 20''	1951-08-02	700	42-53			female	adult	long line, Clupea pilchardus		Kirinc̆ić & Lepetić (1955)	Literature
Galeus melastomus Rafinesque, 1810	1	42.64722364046570	17.955566066546400	Dubrovnik-Neretva, South Dubrovnik, 42° 38' 50 '', 17° 57' 20 '', 43° 13' 15'', 17° 57' 20''	1951-08-02	700	37		0.2	female	juvenile	long line, Clupea pilchardus		Kirinc̆ić & Lepetić (1955)	Literature
Galeus melastomus Rafinesque, 1810	3	42.64722364046570	17.955566066546400	Dubrovnik-Neretva, South Dubrovnik, 42° 38' 50 '', 17° 57' 20 '', 43° 13' 15'', 17° 57' 20''	1951-08-23	700	51-53			female	adult	long line, box boops		Kirinc̆ić & Lepetić (1955)	Literature
Galeus melastomus Rafinesque, 1810	1	42.64722364046570	17.955566066546400	Dubrovnik-Neretva, South Dubrovnik, 42° 38' 50 '', 17° 57' 20 '', 43° 13' 15'', 17° 57' 20''	1951-08-23	700	48-55			male	adult	long line, box boops		Kirinc̆ić & Lepetić (1955)	Literature
Galeus melastomus Rafinesque, 1810	5	42.64722364046570	17.955566066546400	Dubrovnik-Neretva, South Dubrovnik, 42° 38' 50 '', 17° 57' 20 '', 43° 13' 15'', 17° 57' 20''	1951-08-23	700	48-55			female	adult	long line, box boops		Kirinc̆ić & Lepetić (1955)	Literature
Galeus melastomus Rafinesque, 1810	1	42.64722364046570	17.955566066546400	Dubrovnik-Neretva, South Dubrovnik, 42° 38' 50 '', 17° 57' 20 '', 43° 13' 15'', 17° 57' 20''	1951-07-31	680	45		0.2	female	adult	long line, box boops		Kirinc̆ić & Lepetić (1955)	Literature
Galeus melastomus Rafinesque, 1810	1	42.64722364046570	17.955566066546400	Dubrovnik-Neretva, South Dubrovnik, 42° 38' 50 '', 17° 57' 20 '', 43° 13' 15'', 17° 57' 20''	1951-07-31	680	45		0.1	female	adult	long line, box boops		Kirinc̆ić & Lepetić (1955)	Literature
Galeus melastomus Rafinesque, 1810	8	42.64722364046570	17.955566066546400	Dubrovnik-Neretva, South Dubrovnik, 42° 38' 50 '', 17° 57' 20 '', 43° 13' 15'', 17° 57' 20''	1950-08-25	850	39-51			female	adult	long line, Trachurus sp.		Kirinc̆ić & Lepetić (1955)	Literature
Galeus melastomus Rafinesque, 1810	1	42.64722364046570	17.955566066546400	Dubrovnik-Neretva, South Dubrovnik, 42° 38' 50 '', 17° 57' 20 '', 43° 13' 15'', 17° 57' 20''	1951-06-19	800	48-57			male	adult	long line, Clupea pilchardus		Kirinc̆ić & Lepetić (1955)	Literature
Galeus melastomus Rafinesque, 1810	3	42.64722364046570	17.955566066546400	Dubrovnik-Neretva, South Dubrovnik, 42° 38' 50 '', 17° 57' 20 '', 43° 13' 15'', 17° 57' 20''	1951-06-19	800	48-57			female	adult	long line, Clupea pilchardus		Kirinc̆ić & Lepetić (1955)	Literature
Galeus melastomus Rafinesque, 1810	1	42.64722364046570	17.955566066546400	Dubrovnik-Neretva, South Dubrovnik, 42° 38' 50 '', 17° 57' 20 '', 43° 13' 15'', 17° 57' 20''	1951-06-19	800	46-54			male	adult	long line, Clupea pilchardus		Kirinc̆ić & Lepetić (1955)	Literature
Galeus melastomus Rafinesque, 1810	9	42.64722364046570	17.955566066546400	Dubrovnik-Neretva, South Dubrovnik, 42° 38' 50 '', 17° 57' 20 '', 43° 13' 15'', 17° 57' 20''	1951-06-19	800	46-54			female	adult	long line, Clupea pilchardus		Kirinc̆ić & Lepetić (1955)	Literature
Galeus melastomus Rafinesque, 1810	3	42.64722364046570	17.955566066546400	Dubrovnik-Neretva, South Dubrovnik, 42° 38' 50 '', 17° 57' 20 '', 43° 13' 15'', 17° 57' 20''	1951-06-19	800	51-53			female	adult	long line, Clupea pilchardus		Kirinc̆ić & Lepetić (1955)	Literature
Galeus melastomus Rafinesque, 1810	11	42.64722364046570	17.955566066546400	Dubrovnik-Neretva, South Dubrovnik, 42° 38' 50 '', 17° 57' 20 '', 43° 13' 15'', 17° 57' 20''	1951-12-21	800	45-58			female	adult	long line		Kirinc̆ić & Lepetić (1955)	Literature
Galeus melastomus Rafinesque, 1810	3	42.64722364046570	17.955566066546400	Dubrovnik-Neretva, South Dubrovnik, 42° 38' 50 '', 17° 57' 20 '', 43° 13' 15'', 17° 57' 20''	1951-12-21	800	47-78			male	adult	long line		Kirinc̆ić & Lepetić (1955)	Literature
Galeus melastomus Rafinesque, 1810	1	42.64722364046570	17.955566066546400	Dubrovnik-Neretva, South Dubrovnik, 42° 38' 50 '', 17° 57' 20 '', 43° 13' 15'', 17° 57' 20''	1952-06-26	800	48-52			male		long line, Clupea pilchardus		Kirinc̆ić & Lepetić (1955)	Literature
Galeus melastomus Rafinesque, 1810	1	42.64722364046570	17.955566066546400	Dubrovnik-Neretva, South Dubrovnik, 42° 38' 50 '', 17° 57' 20 '', 43° 13' 15'', 17° 57' 20''	1952-06-26	800	48-52			female		long line, Clupea pilchardus		Kirinc̆ić & Lepetić (1955)	Literature
Galeus melastomus Rafinesque, 1810	2	42.64722364046570	17.955566066546400	Dubrovnik-Neretva, South Dubrovnik, 42° 38' 50 '', 17° 57' 20 '', 43° 13' 15'', 17° 57' 20''	1952-06-26	800	52		0.8	female	adult	long line, Clupea pilchardus		Kirinc̆ić & Lepetić (1955)	Literature
Galeus melastomus Rafinesque, 1810	2	42.64722364046570	17.955566066546400	Dubrovnik-Neretva, South Dubrovnik, 42° 38' 50 '', 17° 57' 20 '', 43° 13' 15'', 17° 57' 20''	1950-10-10	1100	38-46			male	adult	long line, Trachurus sp.		Kirinc̆ić & Lepetić (1955)	Literature
Galeus melastomus Rafinesque, 1810	4	42.64722364046570	17.955566066546400	Dubrovnik-Neretva, South Dubrovnik, 42° 38' 50 '', 17° 57' 20 '', 43° 13' 15'', 17° 57' 20''	1950-10-10	1100	38-46			female		long line, Trachurus sp.		Kirinc̆ić & Lepetić (1955)	Literature
Galeus melastomus Rafinesque, 1810	1	42.64722364046570	17.955566066546400	Dubrovnik-Neretva, South Dubrovnik, 42° 38' 50 '', 17° 57' 20 '', 43° 13' 15'', 17° 57' 20''	1951-07-04	1100	45-50			male	adult	long line, Clupea pilchardus		Kirinc̆ić & Lepetić (1955)	Literature
Galeus melastomus Rafinesque, 1810	1	42.64722364046570	17.955566066546400	Dubrovnik-Neretva, South Dubrovnik, 42° 38' 50 '', 17° 57' 20 '', 43° 13' 15'', 17° 57' 20''	1951-07-04	1100	45-50			female	adult	long line, Clupea pilchardus		Kirinc̆ić & Lepetić (1955)	Literature
Galeus melastomus Rafinesque, 1810	7	42.64722364046570	17.955566066546400	Dubrovnik-Neretva, South Dubrovnik, 42° 38' 50 '', 17° 57' 20 '', 43° 13' 15'', 17° 57' 20''	1951-07-04	1100	31-48			male		long line, Clupea pilchardus		Kirinc̆ić & Lepetić (1955)	Literature
Galeus melastomus Rafinesque, 1810	5	42.64722364046570	17.955566066546400	Dubrovnik-Neretva, South Dubrovnik, 42° 38' 50 '', 17° 57' 20 '', 43° 13' 15'', 17° 57' 20''	1951-07-04	1100	31-48			female		long line, Clupea pilchardus		Kirinc̆ić & Lepetić (1955)	Literature
Galeus melastomus Rafinesque, 1810	6	42.64722364046570	17.955566066546400	Dubrovnik-Neretva, South Dubrovnik, 42° 38' 50 '', 17° 57' 20 '', 43° 13' 15'', 17° 57' 20''	1951-07-04	1100	41-53			male	adult	long line, Clupea pilchardus		Kirinc̆ić & Lepetić (1955)	Literature
Galeus melastomus Rafinesque, 1810	7	42.64722364046570	17.955566066546400	Dubrovnik-Neretva, South Dubrovnik, 42° 38' 50 '', 17° 57' 20 '', 43° 13' 15'', 17° 57' 20''	1951-07-04	1100	41-53			female	adult	long line, Clupea pilchardus		Kirinc̆ić & Lepetić (1955)	Literature
Galeus melastomus Rafinesque, 1810	7	42.64722364046570	17.955566066546400	Dubrovnik-Neretva, South Dubrovnik, 42° 38' 50 '', 17° 57' 20 '', 43° 13' 15'', 17° 57' 20''	1951-07-04	1100	40-54			male	adult	long line, Clupea pilchardus		Kirinc̆ić & Lepetić (1955)	Literature
Galeus melastomus Rafinesque, 1810	6	42.64722364046570	17.955566066546400	Dubrovnik-Neretva, South Dubrovnik, 42° 38' 50 '', 17° 57' 20 '', 43° 13' 15'', 17° 57' 20''	1951-07-04	1100	40-54			female	adult	long line, Clupea pilchardus		Kirinc̆ić & Lepetić (1955)	Literature
Galeus melastomus Rafinesque, 1810	10	42.64722364046570	17.955566066546400	Dubrovnik-Neretva, South Dubrovnik, 42° 38' 50 '', 17° 57' 20 '', 43° 13' 15'', 17° 57' 20''	1951-11-01	1100	37-53			male	adult	long line, box boops		Kirinc̆ić & Lepetić (1955)	Literature
Galeus melastomus Rafinesque, 1810	12	42.64722364046570	17.955566066546400	Dubrovnik-Neretva, South Dubrovnik, 42° 38' 50 '', 17° 57' 20 '', 43° 13' 15'', 17° 57' 20''	1951-11-01	1100	37-53			female		long line, box boops		Kirinc̆ić & Lepetić (1955)	Literature
Galeus melastomus Rafinesque, 1810	21	42.64722364046570	17.955566066546400	Dubrovnik-Neretva, South Dubrovnik, 42° 38' 50 '', 17° 57' 20 '', 43° 13' 15'', 17° 57' 20''	1951-11-01	1100	40-50			male	adult	long line, box boops		Kirinc̆ić & Lepetić (1955)	Literature
Galeus melastomus Rafinesque, 1810	10	42.64722364046570	17.955566066546400	Dubrovnik-Neretva, South Dubrovnik, 42° 38' 50 '', 17° 57' 20 '', 43° 13' 15'', 17° 57' 20''	1951-11-01	1100	40-50			female	adult	long line, box boops		Kirinc̆ić & Lepetić (1955)	Literature
Galeus melastomus Rafinesque, 1810	1	42.64722364046570	17.955566066546400	Dubrovnik-Neretva, South Dubrovnik, 42° 38' 50 '', 17° 57' 20 '', 43° 13' 15'', 17° 57' 20''	1951-04-26	1200	45		0.3	female	adult	long line, box boops		Kirinc̆ić & Lepetić (1955)	Literature
Galeus melastomus Rafinesque, 1810	1	42.64722364046570	17.955566066546400	Dubrovnik-Neretva, South Dubrovnik, 42° 38' 50 '', 17° 57' 20 '', 43° 13' 15'', 17° 57' 20''	1951-04-26	1200	43-52			male	adult	long line, box boops		Kirinc̆ić & Lepetić (1955)	Literature
Galeus melastomus Rafinesque, 1810	12	42.64722364046570	17.955566066546400	Dubrovnik-Neretva, South Dubrovnik, 42° 38' 50 '', 17° 57' 20 '', 43° 13' 15'', 17° 57' 20''	1951-04-26	1200	43-52			female	adult	long line, box boops		Kirinc̆ić & Lepetić (1955)	Literature
Galeus melastomus Rafinesque, 1810	8	42.64722364046570	17.955566066546400	Dubrovnik-Neretva, South Dubrovnik, 42° 38' 50 '', 17° 57' 20 '', 43° 13' 15'', 17° 57' 20''	1951-04-26	1200	36-52			male	adult	long line, box boops		Kirinc̆ić & Lepetić (1955)	Literature
Galeus melastomus Rafinesque, 1810	14	42.64722364046570	17.955566066546400	Dubrovnik-Neretva, South Dubrovnik, 42° 38' 50 '', 17° 57' 20 '', 43° 13' 15'', 17° 57' 20''	1951-04-26	1200	36-52			female		long line, box boops		Kirinc̆ić & Lepetić (1955)	Literature
Galeus melastomus Rafinesque, 1810	10	42.64722364046570	17.955566066546400	Dubrovnik-Neretva, South Dubrovnik, 42° 38' 50 '', 17° 57' 20 '', 43° 13' 15'', 17° 57' 20''	1951-04-26	1200	34-54			male	adult	long line, box boops		Kirinc̆ić & Lepetić (1955)	Literature
Galeus melastomus Rafinesque, 1810	27	42.64722364046570	17.955566066546400	Dubrovnik-Neretva, South Dubrovnik, 42° 38' 50 '', 17° 57' 20 '', 43° 13' 15'', 17° 57' 20''	1951-04-26	1200	34-54			female		long line, box boops		Kirinc̆ić & Lepetić (1955)	Literature
Galeus melastomus Rafinesque, 1810	2	42.64722364046570	17.955566066546400	Dubrovnik-Neretva, South Dubrovnik, 42° 38' 50 '', 17° 57' 20 '', 43° 13' 15'', 17° 57' 20''	1951-07-23	1100	34-49			male	adult	long line, box boops		Kirinc̆ić & Lepetić (1955)	Literature
Galeus melastomus Rafinesque, 1810	6	42.64722364046570	17.955566066546400	Dubrovnik-Neretva, South Dubrovnik, 42° 38' 50 '', 17° 57' 20 '', 43° 13' 15'', 17° 57' 20''	1951-07-23	1100	34-49			female		long line, box boops		Kirinc̆ić & Lepetić (1955)	Literature
Galeus melastomus Rafinesque, 1810	3	42.64722364046570	17.955566066546400	Dubrovnik-Neretva, South Dubrovnik, 42° 38' 50 '', 17° 57' 20 '', 43° 13' 15'', 17° 57' 20''	1951-07-23	1100	39-54			male	adult	long line, box boops		Kirinc̆ić & Lepetić (1955)	Literature
Galeus melastomus Rafinesque, 1810	8	42.64722364046570	17.955566066546400	Dubrovnik-Neretva, South Dubrovnik, 42° 38' 50 '', 17° 57' 20 '', 43° 13' 15'', 17° 57' 20''	1951-07-23	1100	39-54			female	adult	long line, box boops		Kirinc̆ić & Lepetić (1955)	Literature
Galeus melastomus Rafinesque, 1810	6	42.64722364046570	17.955566066546400	Dubrovnik-Neretva, South Dubrovnik, 42° 38' 50 '', 17° 57' 20 '', 43° 13' 15'', 17° 57' 20''	1951-07-23	1100	37-53			male	adult	long line, box boops		Kirinc̆ić & Lepetić (1955)	Literature
Galeus melastomus Rafinesque, 1810	11	42.64722364046570	17.955566066546400	Dubrovnik-Neretva, South Dubrovnik, 42° 38' 50 '', 17° 57' 20 '', 43° 13' 15'', 17° 57' 20''	1951-07-23	1100	37-53			female		long line, box boops		Kirinc̆ić & Lepetić (1955)	Literature
Galeus melastomus Rafinesque, 1810	13	42.64722364046570	17.955566066546400	Dubrovnik-Neretva, South Dubrovnik, 42° 38' 50 '', 17° 57' 20 '', 43° 13' 15'', 17° 57' 20''	1951-07-23	1100	37-54			male	adult	long line, box boops		Kirinc̆ić & Lepetić (1955)	Literature
Galeus melastomus Rafinesque, 1810	30	42.64722364046570	17.955566066546400	Dubrovnik-Neretva, South Dubrovnik, 42° 38' 50 '', 17° 57' 20 '', 43° 13' 15'', 17° 57' 20''	1951-07-23	1100	37-54			female		long line, box boops		Kirinc̆ić & Lepetić (1955)	Literature
Galeus melastomus Rafinesque, 1810	4	42.64722364046570	17.955566066546400	Dubrovnik-Neretva, South Dubrovnik, 42° 38' 50 '', 17° 57' 20 '', 43° 13' 15'', 17° 57' 20''	1951-07-23	1100	36-51			male	adult	long line, box boops		Kirinc̆ić & Lepetić (1955)	Literature
Galeus melastomus Rafinesque, 1810	13	42.64722364046570	17.955566066546400	Dubrovnik-Neretva, South Dubrovnik, 42° 38' 50 '', 17° 57' 20 '', 43° 13' 15'', 17° 57' 20''	1951-07-23	1100	36-51			female		long line, box boops		Kirinc̆ić & Lepetić (1955)	Literature
Galeus melastomus Rafinesque, 1810	1				1984									Jardas 1984	Literature
	476
Gymnura altavela (Linnaeus, 1758)	1	43.23938449505340	16.637717093035200	Hvarski channel	1927		72.235	109.936			juvenile		Dead, Body preserved	Natural History Museum Split	Historical Data	Photograph on website: https://www.prirodoslovni.hr/Inventarna/Inventarna.html	Measured with Fiji
Gymnura altavela (Linnaeus, 1758)	1	42.628056025536600	18.073102541936600	Dubrovnik area			41						Dead, Body preserved	Mušin, 1989, Natural History Museum Dubrovnik	Historical Data
Gymnura altavela (Linnaeus, 1758)	1			Duilovo coast, Split	2022-08-05	15		150	10			longline	dead	Fishermen refused to share	Citizen Science
Gymnura altavela (Linnaeus, 1758)	1			1.5 km off the settlement Crkvice (Peljesac Peninsula)	2000-11-22	30	60.1	87.6	5.2	male	juvenile	coastal trawl net "tartana"		Dulcic et al 2003	Literature
	4
Heptranchias perlo (Bonnaterre, 1788)	1	43293400	15974300	central Adriatic near Split	2020-06-25	116-162	75		1.32	female		bottom trawl	released, poor condition	Dragicevic and Isaljovic 2022	Literature
Heptranchias perlo (Bonnaterre, 1788)	1	42544700	17535500	southern Adriatic off Mljet Island	2022-03-03	200-267	97		6.8	male		bottom trawl	released, poor condition	Dragicevic and Isaljovic 2022	Literature
	2
Hexanchus griseus (Bonnaterre, 1788)	1	45.30653885470180	14.487299205488800	Rijeka, Žurkovo	25.10.1978		396						Dead, Body preserved	Marcelo Kovačić marcelo@prirodoslovni.com, Natural History Museum Rijeka	Historical Data
Hexanchus griseus (Bonnaterre, 1788)	1	42.64722364046570	17.955566066546400	Dubrovnik-Neretva, South Dubrovnik, 42° 38' 50 '', 17° 57' 20 '', 43° 13' 15'', 17° 57' 20''	1950-06-02	250	243		86	male	juvenile	long line, Merluccius vulgaris		Kirinc̆ić & Lepetić (1955), Capape et al. 2003	Literature
Hexanchus griseus (Bonnaterre, 1788)	1	42.64722364046570	17.955566066546400	Dubrovnik-Neretva, South Dubrovnik, 42° 38' 50 '', 17° 57' 20 '', 43° 13' 15'', 17° 57' 20''	1950-11-12	540	286		135	male	juvenile	long line, Trachurus sp.		Kirinc̆ić & Lepetić (1955), Capape et al. 2003	Literature
Hexanchus griseus (Bonnaterre, 1788)	1	42.64722364046570	17.955566066546400	Dubrovnik-Neretva, South Dubrovnik, 42° 38' 50 '', 17° 57' 20 '', 43° 13' 15'', 17° 57' 20''	1951-08-16	570	295		150	male	juvenile	long line, Merluccius vulgaris		Kirinc̆ić & Lepetić (1955), Capape et al. 2003	Literature
Hexanchus griseus (Bonnaterre, 1788)	1	42.64722364046570	17.955566066546400	Dubrovnik-Neretva, South Dubrovnik, 42° 38' 50 '', 17° 57' 20 '', 43° 13' 15'', 17° 57' 20''	1950-08-19	670	380		290	female	juvenile	long line, Trachurus sp.		Kirinc̆ić & Lepetić (1955), Capape et al. 2003	Literature
Hexanchus griseus (Bonnaterre, 1788)	1	44.89511881336630	14.600786260449400	Gulf of Kvarner	1905-04-18		350							Capape et al. 2003, Barrull and Mate (2000)	Literature
Hexanchus griseus (Bonnaterre, 1788)	1	43.62438025186980	15.5758757607135	Blitvenica	2021-05-26	180						Trawling	Released	Pero Ugarković, WWF Adria	Citizen Science	Photo/Video Permission No
Hexanchus griseus (Bonnaterre, 1788)	1	44.97860361259690	14.558163695027800	Plavnik "Mafia Wrack"	2011-09-22	45				NA	NA	SCUBA diving	Alive	MECO Project, Hang Loose Diving	Citizen Science
Hexanchus griseus (Bonnaterre, 1788)	1	43.5257930742176	15.946221528966300	Rogoznica	2019-12-09				700-800	NA	Adult	Fishing - unspecified	Dead	MECO Project, Danijel Kranski	Citizen Science	https://morski.hr/2019/12/09/morski-pas-grdosija-teza-od-pola-tone-u-mrezama-ribara-kod-rogoznice/?fbclid=IwAR12tMvc2xGOcgwibkPRtGIO5RntBXnnKYXnCjvA-wH2lxPZpoo8y3aN0fw
Hexanchus griseus (Bonnaterre, 1788)	1			Central Adriatic, Croatia	2021-09-04							trawling	dead	Pero Ugarković, WWF Adria	Citizen Science	Photo/Video Permission No
	10
Isurus oxyrinchus Rafinesque, 1810	1	42.585807435226100	18.199839400016600	Vicinity of Cavtat	1980								Dead, Body preserved	Mušin, 1989, Natural History Museum Dubrovnik	Historical Data
Isurus oxyrinchus Rafinesque, 1810	1	43.5257930742176	15.946221528966300	Rogoznica	1957								Dead, Body preserved	Boban and Vladovi 2013, Natural History Museum Split	Historical Data	Photograph on website: https://www.prirodoslovni.hr/Inventarna/Inventarna.html
Isurus oxyrinchus Rafinesque, 1810	1	44.683196277932400	14.331101640079600	Losinj	December 2015							captured		Udovicic et al. 2018	Literature
Isurus oxyrinchus Rafinesque, 1810	1	42.628056025536600	18.073102541936600	Dubrovnik	2017-08-25							captured		Udovicic et al. 2018	Literature
Isurus oxyrinchus Rafinesque, 1810	1	44.89511881336630	14.600786260449400	Kvarner Bay	18??		340				adult			Brusina 1888	Literature
Isurus oxyrinchus Rafinesque, 1810	1	44.11053528290830	15.209076680236500	Zadar surroundings	1871		95				juvenile			Brusina 1888	Literature
Isurus oxyrinchus Rafinesque, 1810	1	44.54154124549690	14.423406508090600	Mali Losinj	01.05.1872		120				juvenile			Brusina 1888	Literature
Isurus oxyrinchus Rafinesque, 1810	1	43.79451742236425	15.609576169916288	S. Nikola of the island of Murtera	06.12.1872		300				adult			Brusina 1888	Literature
Isurus oxyrinchus Rafinesque, 1810	1	42.9529883128558	17.177062200491800	Korcula	30.05.1876		250							Brusina 1888	Literature
Isurus oxyrinchus Rafinesque, 1810	1	42.724734520408700	17.526798073507400	Mljet	09.06.1876		100				juvenile			Brusina 1888	Literature
Isurus oxyrinchus Rafinesque, 1810	1	44.750753163591284	14.741614511592141	Draga Varda seoglio of the island of Rab	05.10.1876									Brusina 1888	Literature
Isurus oxyrinchus Rafinesque, 1810	1	45.158342678598600	14.66970364651640	Cape Silo at the east of the island of Krk	10.09.1877		177				juvenile			Brusina 1888	Literature
Isurus oxyrinchus Rafinesque, 1810	1	42.716125872151700	17.868935939239500	Sipan	18.04.1878		235							Brusina 1888	Literature
Isurus oxyrinchus Rafinesque, 1810	1	43.3588442174883	16.421720670848900	Cape Speo on the west truncation of the island of Brac	10.04.1879		230							Brusina 1888	Literature
Isurus oxyrinchus Rafinesque, 1810	1	45.352670941844900	14.331079378003700	Preluka - Rijeka	09.06.1879		180							Brusina 1888	Literature
Isurus oxyrinchus Rafinesque, 1810	1	45.06330835593950	13.603747115611900	Rovinj	22.06.1879		150				juvenile			Brusina 1888	Literature
Isurus oxyrinchus Rafinesque, 1810	1	45.34843078453390	14.32288969445680	Volosko - Rijeka	27.07.1879		212							Brusina 1888	Literature
Isurus oxyrinchus Rafinesque, 1810	1	44.70687756754800	14.384259153031300	Osor - Cres	14.08.1879		220							Brusina 1888	Literature
Isurus oxyrinchus Rafinesque, 1810	1	43.29862725628810	17.01260797103100	Donja luka near Makarska	09.09.1879		200							Brusina 1888	Literature
Isurus oxyrinchus Rafinesque, 1810	1	42.97325114899010	15.99511870661350	Island of Bisevo near Vis	08.01.1880		260							Brusina 1888	Literature
Isurus oxyrinchus Rafinesque, 1810	1	45.42829276469080	13.511157429314500	Umag	15.05.1880		250							Brusina 1888	Literature
Isurus oxyrinchus Rafinesque, 1810	1	43.09859323709620	17.33529311326680	Gradac in Makarskom Primorju	21.07.1881		190							Brusina 1888	Literature
Isurus oxyrinchus Rafinesque, 1810	1	45.128483267598700	14.521206450090400	Malinska - Krk	15.09.1881									Brusina 1888	Literature
Isurus oxyrinchus Rafinesque, 1810	1	43.8375356525988	15.56814310562500	Close to Murter	29.04.1882		153				juvenile			Brusina 1888	Literature
Isurus oxyrinchus Rafinesque, 1810	1	44.546051376665000	14.923379798472700	Draga Caska near Novalka on the island of Pag	13.05.1882		400				adult	captured		Brusina 1888	Literature
Isurus oxyrinchus Rafinesque, 1810	1	45.351229209548300	14.328613547832000	between Preluke and Volovske	23.06.1882		110				juvenile			Brusina 1888	Literature
Isurus oxyrinchus Rafinesque, 1810	1	44.95811397716150	14.363960832668300	Cres	04.09.1882		170				juvenile			Brusina 1888	Literature
Isurus oxyrinchus Rafinesque, 1810	1	44.968579513382900	14.556986231458000	Krk	26.09.1882		170				juvenile			Brusina 1888	Literature
Isurus oxyrinchus Rafinesque, 1810	1	42.9529883128558	17.177062200491800	Korcula	28.07.1883		225							Brusina 1888	Literature
Isurus oxyrinchus Rafinesque, 1810	1	45.351229209548300	14.328613547832000	between Preluke and Volovske	14.08.1883		189							Brusina 1888	Literature
Isurus oxyrinchus Rafinesque, 1810	1	43.08557901952110	16.21343149065730	Vis	02.09.1884		130				juvenile			Brusina 1888	Literature
Isurus oxyrinchus Rafinesque, 1810	1	43.955877883377100	15.058362510581500	Dugi Otok	29.10.1884		170				juvenile			Brusina 1888	Literature
Isurus oxyrinchus Rafinesque, 1810	1	42.970558769076300	17.169222560916100	Orebic	25.07.1885		110				juvenile			Brusina 1888	Literature
Isurus oxyrinchus Rafinesque, 1810	1	42.970558769076300	17.169222560916100	Orebic	20.08.1886									Brusina 1888	Literature
Isurus oxyrinchus Rafinesque, 1810	1	43.70152520622120	15.861896859520200	Sibenik	20.11.1886		230							Brusina 1888	Literature
Isurus oxyrinchus Rafinesque, 1810	1	43.18656591033856	16.57813277365785	Stari Grad (Hvar)	21.06.1886		120				juvenile			Brusina 1888	Literature
Isurus oxyrinchus Rafinesque, 1810	1	45.34843078453390	14.32288969445680	Volosko (Rijeka)	29.06.1888		202							Brusina 1888	Literature
Isurus oxyrinchus Rafinesque, 1810	1	45.22769411928200	13.574740077465900	Porec	28.07.1888		200							Brusina 1888	Literature
Isurus oxyrinchus Rafinesque, 1810	1	42.716125872151700	17.868935939239500	Sipan	22.07.1890						juvenile			Udovicic et al. 2018, Brusina 1888, Soldo and Dulcic 2003	Literature
Isurus oxyrinchus Rafinesque, 1810	1	44.11004227053750	15.209420002987800	Zadar	189?									Udovicic et al. 2018, Brusina 1888, Soldo and Dulcic 2003	Literature
Isurus oxyrinchus Rafinesque, 1810	1	45.29885905943140	14.548393168188800	Bakar	23.04.1891					female				Udovicic et al. 2018, Brusina 1888, Soldo and Dulcic 2003	Literature
Isurus oxyrinchus Rafinesque, 1810	1	42.58764003740830	18.200526045519200	Cavtat	1892		100				juvenile			Udovicic et al. 2018, Brusina 1888, Soldo and Dulcic 2003	Literature
Isurus oxyrinchus Rafinesque, 1810	1	44.89511881336630	14.600786260449400	Kvarner	07.08.1892					female				Udovicic et al. 2018, Brusina 1888, Soldo and Dulcic 2003	Literature
Isurus oxyrinchus Rafinesque, 1810	1	45.29885905943140	14.548393168188800	Bakar	30.09.1898									Udovicic et al. 2018, Brusina 1888, Soldo and Dulcic 2003	Literature
Isurus oxyrinchus Rafinesque, 1810	1	43.35706361691630	16.296988941032200	Solta	September 1932		220		120					Udovicic et al. 2018, Brusina 1888, Soldo and Dulcic 2003	Literature
Isurus oxyrinchus Rafinesque, 1810	1	43.2646072756101	16.499269492316900	Brac	January 1934		170			male	juvenile			Udovicic et al. 2018, Brusina 1888, Soldo and Dulcic 2003	Literature
Isurus oxyrinchus Rafinesque, 1810	1	42.765662672669300	17.144588779421100	Glavat (Mljet)	1972		350				adult			Udovicic et al. 2018, Brusina 1888, Soldo and Dulcic 2003	Literature
Isurus oxyrinchus Rafinesque, 1810	1	43.286335650257600	17.014499399908100	Makaskar	2019-06-08	0-15	~300			NA	Juvenile	Sighting from Boat	Alive	MECO Project, Michael Braun	Citizen Science	https://www.facebook.com/michael.braun.5201254/videos/2275348419247401/
	48
Lamna nasus (Bonnaterre, 1788)	1	43.47457243240030	16.347699040866900	43.474574° Ν, 16.347705° E near the Čiovo Island, in the Channel of Split	2018-09-19	60	80		7		neonatal	pelagic longlines with sardines as bait, small-scale fisher	Released	Keramidas et al, 2019	Literature
	1
Leucoraja circularis (Couch, 1838)	1	42.64722364046570	17.955566066546400	Dubrovnik-Neretva, South Dubrovnik, 42° 38' 50 '', 17° 57' 20 '', 43° 13' 15'', 17° 57' 20''	1951-11-13	530	78	52	2.3	female	adult	long line, box boops		Kirinc̆ić & Lepetić (1955)	Literature
Leucoraja circularis (Couch, 1838)	1	42.64722364046570	17.955566066546400	Dubrovnik-Neretva, South Dubrovnik, 42° 38' 50 '', 17° 57' 20 '', 43° 13' 15'', 17° 57' 20''	1952-06-13	500	74	47	2	male	adult	long line, Clupea pilchardus		Kirinc̆ić & Lepetić (1955)	Literature
Leucoraja circularis (Couch, 1838)	1	42.64722364046570	17.955566066546400	Dubrovnik-Neretva, South Dubrovnik, 42° 38' 50 '', 17° 57' 20 '', 43° 13' 15'', 17° 57' 20''	1950-11-15	600	47	27	0.3	female	juvenile	long line, Clupea pilchardus		Kirinc̆ić & Lepetić (1955)	Literature
Leucoraja circularis (Couch, 1838)	1	42.64722364046570	17.955566066546400	Dubrovnik-Neretva, South Dubrovnik, 42° 38' 50 '', 17° 57' 20 '', 43° 13' 15'', 17° 57' 20''	1952-03-18	600	91	58	3.5	female	adult	long line, box boops		Kirinc̆ić & Lepetić (1955)	Literature
Leucoraja circularis (Couch, 1838)	1	42.64722364046570	17.955566066546400	Dubrovnik-Neretva, South Dubrovnik, 42° 38' 50 '', 17° 57' 20 '', 43° 13' 15'', 17° 57' 20''	1951-07-04	1100	76	49	2	female	adult	long line, Clupea pilchardus		Kirinc̆ić & Lepetić (1955)	Literature
Leucoraja circularis (Couch, 1838)	1	42.64722364046570	17.955566066546400	Dubrovnik-Neretva, South Dubrovnik, 42° 38' 50 '', 17° 57' 20 '', 43° 13' 15'', 17° 57' 20''	1951-04-26	1200	82	52	3	female	adult	long line, box boops		Kirinc̆ić & Lepetić (1955)	Literature
Leucoraja circularis (Couch, 1838)	2	42.64722364046570	17.955566066546400	Dubrovnik-Neretva, South Dubrovnik, 42° 38' 50 '', 17° 57' 20 '', 43° 13' 15'', 17° 57' 20''	1951-07-23	1100	76-89	47-58		female	adult	long line, box boops		Kirinc̆ić & Lepetić (1955)	Literature
Leucoraja circularis (Couch, 1838)	1	42.64722364046570	17.955566066546400	Dubrovnik-Neretva, South Dubrovnik, 42° 38' 50 '', 17° 57' 20 '', 43° 13' 15'', 17° 57' 20''	1951-07-23	1100	79	48	2.1	male	adult	long line, box boops		Kirinc̆ić & Lepetić (1955)	Literature
	9
Mobula mobular (Bonnaterre, 1788)	1	43.64991427766120	15.70001848792410	Žirje	2019-09-20	0				NA	NA	Sighting from Boat	Alive	MECO Project, Patrick Baier	Citizen Science	https://www.facebook.com/biggamekroatien/videos/700086477136404/?__xts__[0]=68.ARCRiedXGUK_ZxOaln7o3_s2vqJ7KL7WABWZ52e8-hCi6fvP3LU1iYAO_p2O3whL8FJOWMe5dxtubQ6KWZCiIVeniI_m6hTvF7H7_9RjQObm0AUl9JLCAYjvYHUKUPX8_COTjA9ZGW1BhbQOsWBauPoOyC9QZLW2MvlQ2U9zcMAJJ6I9DzIt_JUF7VVHWVr3aoDk73Haflj-srlmbEhl0ao_vElTC5ZMdMOdgokWyiD0zcpq06uJJNUF22ah7bnwlYMyn5psTHRXr8zEO9bFtJKGhulQgEKmn2FkqIZoDxIFF3ddtLy2fMJeMFI_F8eX…
Mobula mobular (Bonnaterre, 1788)	1	43.64991427766120	15.70001848792410	Žirje	2020-08-27	0				NA	NA	Recreational fishing - unknown	Alive	MECO Project, Heiko Oste	Citizen Science	https://www.facebook.com/groups/1881965131875214/permalink/4873607816044249?comment_id=4874829699255394
Mobula mobular (Bonnaterre, 1788)	1	43.64991427766120	15.70001848792410	Žirje	2021-08-13	1						camera	alive	Pero Ugarković, WWF Adria	Citizen Science	Photo/Video Permission Yes
Mobula mobular (Bonnaterre, 1788)	2	43.64991427766120	15.70001848792410	Žirje	2021-09-08	1						camera	alive	Pero Ugarković, WWF Adria	Citizen Science	Photo/Video Permission Yes
	5
Mustelus asterias Cloquet, 1819	1												Dead, Body preserved	Mušin, 1989, Natural History Museum Dubrovnik	Historical Data
Mustelus asterias Cloquet, 1819	1			Croatia	1996-1998, between end of spring and the middle of summer	10-200						bottom trawl survey		Bertrand et al. 2000	MEDITS	Detailed description of methods in Protocol Manual
Mustelus asterias Cloquet, 1819	1	43.04996861839650	16.47329999800700	Croatia, 43.05 Lat 16.4733 Lon	1957-1958							trawl surveys		Colloca et al. 2017, Ferretti et al. 2013	Literature
Mustelus asterias Cloquet, 1819	1	43.699961196127900	15.600010726864000	Croatia, 43.7 Lat 15.6 Lon	1963-1971							trawl surveys		Colloca et al. 2017, Ferretti et al. 2013	Literature
Mustelus asterias Cloquet, 1819	1	43.31917104941500	15.75040941928660	Croatia, 43.3192 Lat 15.7504 Lon	2008							trawl surveys		Colloca et al. 2017, Jardas et al. 2008	Literature
Mustelus asterias Cloquet, 1819	1	43.1462608398054	15.54291072684610	Croatia, 43.1463 Lat 15.5429 Lon	1948-1949							trawl surveys		Colloca et al. 2017, Farrugio and Soldo 2014	Literature
Mustelus asterias Cloquet, 1819	1	44.10677686778480	14.684799998041400	Croatia, 44.1068 Lat 14.6848 Lon	1996-98							trawl surveys		Colloca et al. 2017, Farrugio and Soldo 2014	Literature
	7
Mustelus mustelus (Linnaeus, 1758)	1	43.40790876911500	16.66443452121730	Brac channel			183.043			female	adult		Dead, Body preserved	Natural History Museum Split	Historical Data	Photograph on website: https://www.prirodoslovni.hr/Inventarna/Inventarna.html	Measured with Fiji
Mustelus mustelus (Linnaeus, 1758)	1	42.628056025536600	18.073102541936600	Dubrovnik area									Dead, Body preserved	Mušin, 1989, Natural History Museum Dubrovnik	Historical Data
Mustelus mustelus (Linnaeus, 1758)	1	44.16927245892460	14.99467106136300	Sestrun Island, Vir Sea	07.02.2005	5-20	35.5				neonatal		Dead, Body preserved	Marcelo Kovačić marcelo@prirodoslovni.com, Natural History Museum Rijeka	Historical Data
Mustelus mustelus (Linnaeus, 1758)	1	43.487108478468300	16.453849665130000	Split	9.10.1879					female	juvenile	bought at Split market	Dead, Body preserved	S. Vanni 1992, Museo di Storia Naturale dell'Università di Firenze	Historical Data
Mustelus mustelus (Linnaeus, 1758)	1	42.64722364046570	17.955566066546400	Dubrovnik-Neretva, South Dubrovnik, 42° 38' 50 '', 17° 57' 20 '', 43° 13' 15'', 17° 57' 20''	1951-07-28	150	122		5.2	male	adult	long line, Clupea pilchardus		Kirinc̆ić & Lepetić (1955)	Literature
Mustelus mustelus (Linnaeus, 1758)	1	42.64722364046570	17.955566066546400	Dubrovnik-Neretva, South Dubrovnik, 42° 38' 50 '', 17° 57' 20 '', 43° 13' 15'', 17° 57' 20''	1952-04-17	120	65		0.7		juvenile	long line, Clupea pilchardus		Kirinc̆ić & Lepetić (1955)	Literature
Mustelus mustelus (Linnaeus, 1758)	1	42.64722364046570	17.955566066546400	Dubrovnik-Neretva, South Dubrovnik, 42° 38' 50 '', 17° 57' 20 '', 43° 13' 15'', 17° 57' 20''	1952-05-26	250	128		5.5	male	adult	long line, Trachurus sp.		Kirinc̆ić & Lepetić (1955)	Literature
Mustelus mustelus (Linnaeus, 1758)	1	42.64722364046570	17.955566066546400	Dubrovnik-Neretva, South Dubrovnik, 42° 38' 50 '', 17° 57' 20 '', 43° 13' 15'', 17° 57' 20''	1952-06-18	200	38-54			male	juvenile	long line, Clupea pilchardus		Kirinc̆ić & Lepetić (1955)	Literature
Mustelus mustelus (Linnaeus, 1758)	1	42.64722364046570	17.955566066546400	Dubrovnik-Neretva, South Dubrovnik, 42° 38' 50 '', 17° 57' 20 '', 43° 13' 15'', 17° 57' 20''	1952-06-18	200	38-54			female	juvenile	long line, Clupea pilchardus		Kirinc̆ić & Lepetić (1955)	Literature
Mustelus mustelus (Linnaeus, 1758)	2	42.64722364046570	17.955566066546400	Dubrovnik-Neretva, South Dubrovnik, 42° 38' 50 '', 17° 57' 20 '', 43° 13' 15'', 17° 57' 20''	1950-06-10	300	73-85			female	juvenile	long line, Clupea pilchardus		Kirinc̆ić & Lepetić (1955)	Literature
Mustelus mustelus (Linnaeus, 1758)	1	42.64722364046570	17.955566066546400	Dubrovnik-Neretva, South Dubrovnik, 42° 38' 50 '', 17° 57' 20 '', 43° 13' 15'', 17° 57' 20''	1950-08-16	300	71		1.5	male	adult	long line, Clupea pilchardus		Kirinc̆ić & Lepetić (1955)	Literature
Mustelus mustelus (Linnaeus, 1758)	1	42.64722364046570	17.955566066546400	Dubrovnik-Neretva, South Dubrovnik, 42° 38' 50 '', 17° 57' 20 '', 43° 13' 15'', 17° 57' 20''	1951-08-16	280	71		1.5	male	adult	long line		Kirinc̆ić & Lepetić (1955)	Literature
Mustelus mustelus (Linnaeus, 1758)	1	42.64722364046570	17.955566066546400	Dubrovnik-Neretva, South Dubrovnik, 42° 38' 50 '', 17° 57' 20 '', 43° 13' 15'', 17° 57' 20''	1952-08-15	300	93		2.2	male	adult	long line, Clupea pilchardus		Kirinc̆ić & Lepetić (1955)	Literature
Mustelus mustelus (Linnaeus, 1758)	1	42.64722364046570	17.955566066546400	Dubrovnik-Neretva, South Dubrovnik, 42° 38' 50 '', 17° 57' 20 '', 43° 13' 15'', 17° 57' 20''	1950-06-24	450	53		0.5	female	juvenile	long line		Kirinc̆ić & Lepetić (1955)	Literature
Mustelus mustelus (Linnaeus, 1758)	1	42.64722364046570	17.955566066546400	Dubrovnik-Neretva, South Dubrovnik, 42° 38' 50 '', 17° 57' 20 '', 43° 13' 15'', 17° 57' 20''	1951-07-31	400	110		6.3	female	adult	long line, Clupea pilchardus		Kirinc̆ić & Lepetić (1955)	Literature
Mustelus mustelus (Linnaeus, 1758)	7			Croatia	1994-1998, between end of spring and the middle of summer	10-800						bottom trawl survey		Bertrand et al. 2000	MEDITS
Mustelus mustelus (Linnaeus, 1758)	1	42.75356846728220	16.999989269161500	Croatia, 42.7536 Lat 17 Lon	1930-1939	200-270						commercial fisheries		Colloca et al. 2017, Brunelli and Bini 1934	Literature
Mustelus mustelus (Linnaeus, 1758)	1	43.04996861839650	16.47329999800700	Croatia, 43.05 Lat 16.4733 Lon	1948-1949							trawl surveys		Colloca et al. 2017, Ferretti et al. 2013	Literature
Mustelus mustelus (Linnaeus, 1758)	1	43.699961196127900	15.599999998028000	Croatia, 43.7 Lat 15.6 Lon	1963-1971							trawl surveys		Colloca et al. 2017, Ferretti et al. 2013	Literature
Mustelus mustelus (Linnaeus, 1758)	9			Northern Croatia	December 2005 to April 2007	45-84	50,5-152,5			male		commercial bottom trawlers	Dead, body preserved	Gracan, Mladineo and Lazar 2014	Literature	dotted area in paper
Mustelus mustelus (Linnaeus, 1758)	6			Northern Croatia	December 2005 to April 2007	45-84	50,5-152,5			female		commercial bottom trawlers	Dead, body preserved	Gracan, Mladineo and Lazar 2014	Literature	dotted area in paper
Mustelus mustelus (Linnaeus, 1758)	1	43.319176562064600	15.75039999801570	Croatia, 43.3192 Lat 15.7504 Lon	2008							trawl surveys		Colloca et al. 2017, Jardas et al. 2008	Literature
Mustelus mustelus (Linnaeus, 1758)	1	45.20996974478680	13.479989269242100	Croatia, 45.21 Lat 13.48 Lon	1986-1991							Trammel nets catches		Colloca et al. 2017, Kraljevic et al. 1994	Literature
Mustelus mustelus (Linnaeus, 1758)	1	42.87001570546490	17.149946353821400	Croatia, 42.87 Lat 17.15 Lon	1926							trawl trial		Colloca et al. 2017, Pierleoni 1930	Literature
Mustelus mustelus (Linnaeus, 1758)	1	43.14633129059290	15.542867811502200	Croatia, 43.1463 Lat 15.5429 Lon	1948-1949							trawl surveys		Colloca et al. 2017, Farrugio and Soldo 2014	Literature
Mustelus mustelus (Linnaeus, 1758)	1	43.60006213525930	15.499999998024800	Croatia, 43.6 Lat 15.5 Lon	1996-98							trawl surveys		Colloca et al. 2017, Farrugio and Soldo 2014	Literature
Mustelus mustelus (Linnaeus, 1758)	1	43.38905329698070	16.521830328667400	Mirca, Brač	2021-05-01							Longline	Dead	Pero Ugarković, WWF Adria	Citizen Science	Photo/Video Permission No
Mustelus mustelus (Linnaeus, 1758)	50	42.971438000374500	17.17136832810150	Orebić	2019-09-02	5-8				NA	Adult	snorkeling	Alive	MECO Project, Michael Berchtenbreiter	Citizen Science
Mustelus mustelus (Linnaeus, 1758)	1	42.67778516632700	17.959201440048800	Dalmatien, Island Lopud	2021-06-07		150			NA	Adult	Recreational fishing - unknown	Alive	MECO Project, Adelrun Kundela	Citizen Science	https://www.facebook.com/groups/haiemittelmeer/permalink/3936033049848196
Mustelus mustelus (Linnaeus, 1758)	1			Croatia	2021-07-28							no	retained	Pero Ugarković, WWF Adria	Citizen Science	Photo/Video Permission No
Mustelus mustelus (Linnaeus, 1758)	5	43.05371191402260	17.348334618816400	Neretva canal	2021-08-18	10						camera	alive	Pero Ugarković, WWF Adria	Citizen Science	Photo/Video Permission Yes
Mustelus mustelus (Linnaeus, 1758)	5	43.05371191402260	17.348334618816400	Neretva canal	2021-08-20							no	retained	Pero Ugarković, WWF Adria	Citizen Science	Photo/Video Permission No
Mustelus mustelus (Linnaeus, 1758)	1	43.487108478468300	16.453849665130000	Split	1884								Dead, body preserved	Natural History Museum Vienna	Historical Data	NMW - 83719
Mustelus mustelus (Linnaeus, 1758)	1	43.487108478468300	16.453849665130000	Split	1884								Dead, body preserved	Natural History Museum Vienna	Historical Data	NMW - 85286
Mustelus mustelus (Linnaeus, 1758)	1	43.487108478468300	16.453849665130000	Split	1884								Dead, body preserved	Natural History Museum Vienna	Historical Data	NMW - 85287
	112
Mustelus punctulatus Risso, 1827	1	42.75357634525370	16.99999999799750	Croatia, 42.7536 Lat 17 Lon	1930-1939	200-270						commercial fisheries		Colloca et al. 2017, Brunelli and Bini 1934	Literature
Mustelus punctulatus Risso, 1827	1	43.049976458585500	16.473289269171000	Croatia, 43.05 Lat 16.4733 Lon	1948-1949							trawl surveys		Colloca et al. 2017, Ferretti et al. 2013	Literature
Mustelus punctulatus Risso, 1827	1	43.69997670932760	15.600010726864000	Croatia, 43.7 Lat 15.6 Lon	1963-1971							trawl surveys		Colloca et al. 2017, Ferretti et al. 2013	Literature
Mustelus punctulatus Risso, 1827	1	43.31916095067990	15.75039999801570	Croatia, 43.3192 Lat 15.7504 Lon	2008							trawl surveys		Colloca et al. 2017, Jardas et al. 2008	Literature
Mustelus punctulatus Risso, 1827	1	45.209977303366300	13.48003218458600	Croatia, 45.21 Lat 13.48 Lon	1986-1991							Trammel nets catches		Colloca et al. 2017, Kraljevic et al. 1994	Literature
Mustelus punctulatus Risso, 1827	1	42.869984252843000	17.15001072683720	Croatia, 42.87 Lat 17.15 Lon	1926							trawl trial		Colloca et al. 2017, Pierleoni 1930	Literature
Mustelus punctulatus Risso, 1827	1	43.146292151276500	15.54291072684610	Croatia, 43.1463 Lat 15.5429 Lon	1948-1949							trawl surveys		Colloca et al. 2017, Farrugio and Soldo 2014	Literature
Mustelus punctulatus Risso, 1827	1	43.59998444007910	15.500010726860800	Croatia, 43.6 Lat 15.5 Lon	1996-98							trawl surveys		Colloca et al. 2017, Farrugio and Soldo 2014	Literature
Mustelus punctulatus Risso, 1827	1	44.968579513382900	14.556986231458000	Krk	2021-05-03							Longline	NA	Pero Ugarković, WWF Adria	Citizen Science	Photo/Video Permission No
Mustelus punctulatus Risso, 1827	1	44.25412800279880	15.191036019960900	Nin	2021-06-06							Longline	Dead	Pero Ugarković, WWF Adria	Citizen Science	Photo/Video Permission No
Mustelus punctulatus Risso, 1827	1	43.48432130457090	16.28577372393490	Čiovo	2021-07-25							unknown	retained	Pero Ugarković, WWF Adria	Citizen Science	Photo/Video Permission No
	11
Myliobatis aquila (Linnaeus, 1758)	1	42.628056025536600	18.073102541936600	Dubrovnik area									Dead, Body preserved	Mušin, 1989, Natural History Museum Dubrovnik	Historical Data
Myliobatis aquila (Linnaeus, 1758)	1	45.31304019639750	14.293374311580300	Ičići	August 1979		18				neonatal		Dead, Body preserved	Marcelo Kovačić marcelo@prirodoslovni.com, Natural History Museum Rijeka	Historical Data
Myliobatis aquila (Linnaeus, 1758)	2			Croatia	1994-1998, between end of spring and the middle of summer	10-200						bottom trawl survey		Bertrand et al. 2000	MEDITS
Myliobatis aquila (Linnaeus, 1758)	1	44.19721219883510	14.866921690264900	Molat	2021-06-05	30						Camera	Alive	Pero Ugarković, WWF Adria	Citizen Science	Photo/Video Permission Yes
Myliobatis aquila (Linnaeus, 1758)	1	43.51922544794330	16.262702448852300	Trogir	2020-07-10	20				NA	NA	SCUBA diving	Alive	MECO Project, Toni Schwaiger	Citizen Science	https://www.facebook.com/photo.php?fbid=3338245999528331&set=p.3338245999528331&type=3
Myliobatis aquila (Linnaeus, 1758)	1			Croatia	2021-07-27							camera	alive	Pero Ugarković, WWF Adria	Citizen Science	Photo/Video Permission Yes
Myliobatis aquila (Linnaeus, 1758)	1	43.487108478468300	16.453849665130000	Split	1882								Dead, body preserved	Natural History Museum Vienna	Historical Data	NMW - 50237
	8
Odontaspis ferox (Risso, 1810)	1			Stari Grad (Hvar)	1911								dead	Pero Ugarković, WWF Adria	Historical Data	https://shop.zaboravljenadalmacija.hr/proizvod/stari-grad-na-hvaru-1911/?fbclid=IwAR1uSFtMMOT0J2p6SicHyaql1QYgAfxtpgPsEAG_t8CMf5uARu1SpdQQ0bg
Odontaspis ferox (Risso, 1810)	1	44.19721219883510	14.866921690264900	Island of Molat	September 1999		380				adult	captured	dead	De Maddalena 2015, Lipej et al. 2004, Bargnesi et al. 2020	Literature	photo	Identification mistake: was previously identified as Carcharias taurus.
Odontaspis ferox (Risso, 1810)	1	42.63029275680050	18.120881974981800	Island of Lokrum	1954								Dead, Body preserved	Mušin, 1989, Natural History Museum Dubrovnik	Historical Data	Specimen lost
	3
Oxynotus centrina (Linnaeus, 1758)	1	43.164136879064800	16.721282785941500	Jelsa	1927		53.677				adult		Dead, Body preserved	Boban and Vladovi 2013, Natural History Museum Split	Historical Data	Photograph on website: https://www.prirodoslovni.hr/Inventarna/Inventarna.html	Measured with Fiji
Oxynotus centrina (Linnaeus, 1758)	1	43.40790876911500	16.66443452121730	Brac channel			51.766				adult		Dead, Body preserved	Boban and Vladovi 2013, Natural History Museum Split	Historical Data	Photograph on website: https://www.prirodoslovni.hr/Inventarna/Inventarna.html	Measured with Fiji
Oxynotus centrina (Linnaeus, 1758)	1	43.164136879064800	16.721282785941500	Jelsa			61.174				adult		Dead, Body preserved	Boban and Vladovi 2013, Natural History Museum Split	Historical Data	Photograph on website: https://www.prirodoslovni.hr/Inventarna/Inventarna.html	Measured with Fiji
Oxynotus centrina (Linnaeus, 1758)	1	43.70152520622120	15.861896859520200	Šibenik			71.211				adult		Dead, Body preserved	Boban and Vladovi 2013, Natural History Museum Split	Historical Data	Photograph on website: https://www.prirodoslovni.hr/Inventarna/Inventarna.html	Measured with Fiji
Oxynotus centrina (Linnaeus, 1758)	1	42.628056025536600	18.073102541936600	Dubrovnik area									Dead, Body preserved	Mušin, 1989, Natural History Museum Dubrovnik	Historical Data
Oxynotus centrina (Linnaeus, 1758)	1	43.403587767080600	16.672311177456600	Brač channel between Omis and Vrulja	17.10.2000	62-65	35.5				juvenile		Dead, Body preserved	Marcelo Kovačić marcelo@prirodoslovni.com, Natural History Museum Rijeka	Historical Data
Oxynotus centrina (Linnaeus, 1758)	1	44.88849432439370	13.775622110852600	Pula	2021-05-07							Trawling	Released	Pero Ugarković, WWF Adria	Citizen Science	Photo/Video Permission Yes
Oxynotus centrina (Linnaeus, 1758)	1	43.20806563601970	17.108251203719000	Drašnice	2021-07-16							beached	dead	Pero Ugarković, WWF Adria	Citizen Science	Photo/Video Permission Yes
Oxynotus centrina (Linnaeus, 1758)	1			Northern Adriatic, Croatia	2021-09-01	80						trawling	released	Pero Ugarković, WWF Adria	Citizen Science	Photo/Video Permission Yes
Oxynotus centrina (Linnaeus, 1758)	1	43.40227973114830	16.673061219620100	Brac Channel	2007-07-07	60	80		7.883	female	adult	long line	Dead, body preserved	Dragičević, Dulčić, and Capapé 2009	Literature	Detailed measurements	The specimen (Fig. 2) was deposited in the ichthyological collection of the Institute of Oceanography and Fisheries in Split, catalogue number IOR-322.
Oxynotus centrina (Linnaeus, 1758)	1	4383146814023290	1.55561e+16	Mutersko more	2021-09-01	100	79			female	adult	Trawling	released	Gajić et al 2022	Literature	Facebook Group
Oxynotus centrina (Linnaeus, 1758)	1	4.3205e+16	1709426130564740	Drasnice, Makarska	2021-07-16		63			female	adult	stranded		Gajić et al 2022	Literature	Facebook Group
Oxynotus centrina (Linnaeus, 1758)	1	4474965461067820	1.39151e+16	Aquatorium of Pula	2021-05-02		60			female	adult	Trawling	Released	Gajić et al 2022	Literature	Aquarium Pula
Oxynotus centrina (Linnaeus, 1758)	1	4383146814023290	1.55561e+16	Muretersko more	2021-03-30		80		6	female	adult	Trawling	Released	Gajić et al 2022	Literature	Facebook Group
Oxynotus centrina (Linnaeus, 1758)	1	4383146814023290	1.55561e+16	Murtersko more	2021-03-15					female	adult	Trawling	Released	Gajić et al 2022	Literature	Facebook Group
Oxynotus centrina (Linnaeus, 1758)	1			7 N off the Sestric island	2020-06-30	90	37		1.75	female	adult	Trawling	Released	Gajić et al 2022	Literature
Oxynotus centrina (Linnaeus, 1758)	1			7 N off the Sestric island	2020-06-30	90	43		2.03	female	adult	Trawling	Released	Gajić et al 2022	Literature
Oxynotus centrina (Linnaeus, 1758)	1			10 N off the island of Drugi	2020-06-16	100	58		3.3	male	adult	Trawling	Released	Gajić et al 2022	Literature
Oxynotus centrina (Linnaeus, 1758)	1			11.5 N off Mana island	2020-06-02	110	78		6.5	female	adult	Trawling	Released	Gajić et al 2022	Literature
Oxynotus centrina (Linnaeus, 1758)	1			Pohlipski channel, lower Pag	2019-10-18	75					adult	Trawling	Released	Gajić et al 2022	Literature	Fisherman report
Oxynotus centrina (Linnaeus, 1758)	1			8 N off the Kornati	2019-09-16	125	30		0.43	female	juvenile	Trawling	Released	Gajić et al 2022	Literature
Oxynotus centrina (Linnaeus, 1758)	1			Nearby Kornati	2019-09-10	90	57		2.37	male	adult	Trawling	Released	Gajić et al 2022	Literature
Oxynotus centrina (Linnaeus, 1758)	1			9 N off the island of Drugi	2019-08-07	95	43		1.85	female	adult	Trawling	Released	Gajić et al 2022	Literature
Oxynotus centrina (Linnaeus, 1758)	1			8 N off the island of Dugi	2019-06-17	100	63			female	adult	Trawling	Released	Gajić et al 2022	Literature	Fisherman report
Oxynotus centrina (Linnaeus, 1758)	1			Croatia	2019-06-09	20				female	adult	hook	Released	Gajić et al 2022	Literature	Facebook Group
Oxynotus centrina (Linnaeus, 1758)	1			3.5 N off the Sestric island	2019-07-26	90	80		3.5	female	adult	Trawling	Released	Gajić et al 2022	Literature
Oxynotus centrina (Linnaeus, 1758)	1			3.5 N off the Sestric island	2019-07-26	90	40		0.65	female	juvenile	Trawling	Released	Gajić et al 2022	Literature
Oxynotus centrina (Linnaeus, 1758)	1	4263029275680050	1.81209e+16	Lokrum island, Dubrovnik	2018-03-26	95	37		0.53	female	juvenile	driftnet	Released	Gajić et al 2022	Literature	Fisherman report
Oxynotus centrina (Linnaeus, 1758)	1			Dingacki Skolj (Peljesac)	2017-07-18	40	53		2.73	female	adult	Trawling	Released	Gajić et al 2022	Literature	Facebook Group
Oxynotus centrina (Linnaeus, 1758)	1				1984									Jardas 1984	Literature
	30
Prionace glauca (Linnaeus, 1758)	1	43.40790876911500	16.66443452121730	Brac channel			251.549				adult		Dead, Body preserved	Boban and Vladovi 2013, Natural History Museum Split	Historical Data	Photograph on website: https://www.prirodoslovni.hr/Inventarna/Inventarna.html	Measured with Fiji
Prionace glauca (Linnaeus, 1758)	1	43.12401714053670	16.27622937442610	Vis channel			127.4				juvenile		Dead, Body preserved	Boban and Vladovi 2013, Natural History Museum Split	Historical Data	Photograph on website: https://www.prirodoslovni.hr/Inventarna/Inventarna.html	Measured with Fiji
Prionace glauca (Linnaeus, 1758)	1	43.40790876911500	16.66443452121730	Brac channel			106.015				juvenile		Dead, Body preserved	Natural History Museum Split	Historical Data	Photograph on website: https://www.prirodoslovni.hr/Inventarna/Inventarna.html	Measured with Fiji
Prionace glauca (Linnaeus, 1758)	1			Central Adriatic, Croatia	2003-12-25								Dead, Body preserved	Boban and Vladovi 2013, Natural History Museum Split	Historical Data	Photograph on website: https://www.prirodoslovni.hr/Inventarna/Inventarna.html
Prionace glauca (Linnaeus, 1758)	1	42.64722364046570	17.955566066546400	Dubrovnik-Neretva, South Dubrovnik, 42° 38' 50 '', 17° 57' 20 '', 43° 13' 15'', 17° 57' 20''	1951-07-10	200	310		120	male	adult	long line, box boops		Kirinc̆ić & Lepetić (1955)	Literature
Prionace glauca (Linnaeus, 1758)	1	42.64722364046570	17.955566066546400	Dubrovnik-Neretva, South Dubrovnik, 42° 38' 50 '', 17° 57' 20 '', 43° 13' 15'', 17° 57' 20''	1950-06-10	300	219		42	female	juvenile	long line, Clupea pilchardus		Kirinc̆ić & Lepetić (1955)	Literature
Prionace glauca (Linnaeus, 1758)	1	42.64722364046570	17.955566066546400	Dubrovnik-Neretva, South Dubrovnik, 42° 38' 50 '', 17° 57' 20 '', 43° 13' 15'', 17° 57' 20''	1952-04-15	300	162		14.3	female	juvenile	long line		Kirinc̆ić & Lepetić (1955)	Literature
Prionace glauca (Linnaeus, 1758)	1	42.64722364046570	17.955566066546400	Dubrovnik-Neretva, South Dubrovnik, 42° 38' 50 '', 17° 57' 20 '', 43° 13' 15'', 17° 57' 20''	1952-01-16	530	285		89	male	adult	long line, Merluccius vulgaris and Box boops		Kirinc̆ić & Lepetić (1955)	Literature
Prionace glauca (Linnaeus, 1758)	1	42.64722364046570	17.955566066546400	Dubrovnik-Neretva, South Dubrovnik, 42° 38' 50 '', 17° 57' 20 '', 43° 13' 15'', 17° 57' 20''	1951-04-26	1200	205		32	female	juvenile	long line, box boops		Kirinc̆ić & Lepetić (1955)	Literature
Prionace glauca (Linnaeus, 1758)	1	43.2646072756101	16.499269492316900	Brac	1990-11-11		112		8.2		juvenile	catch and release	Alive	Bianchi et al. 1997	Literature	The individual took 86 days to swim 162 nautic miles from Pesaro to Brac, and gained 52cm length and 6,7kg weight.
Prionace glauca (Linnaeus, 1758)	1	42.628056025536600	18.073102541936600	Dubrovnik	1992-10-22		250		40		adult	catch and release	Alive	Bianchi et al. 1997	Literature	The individual took 445 days to swim 228 nautic miles from Rimini to Dubrovnik, and gained 200cm length and 38,5kg weight.
Prionace glauca (Linnaeus, 1758)	1	42.39122034823490	16.26929074196330	Palagruza	1993-07-28		190		30			catch and release	Alive	Bianchi et al. 1997	Literature	The individual took 438 days to swim 104 nautic miles from P.S.Giorgio to Palagruza, and gained 90cm length and 26,5kg weight.
Prionace glauca (Linnaeus, 1758)	1	45.351229209548300	14.328613547832000	between Preluke and Volovske	09.08.1883		138				juvenile	captured		Brusina 1888	Literature
Prionace glauca (Linnaeus, 1758)	1	43.36550163421170	16.913458363818	below Brela between Omisa and Makarske	04.09.1885		138				juvenile	captured		Brusina 1888	Literature
Prionace glauca (Linnaeus, 1758)	1	43.2987443811365	17.012661615210900	Donja luka near Makarske	28.08.1885		86				juvenile	captured		Brusina 1888	Literature
Prionace glauca (Linnaeus, 1758)	1	43.583655083046100	15.919193405960800	Primosten (Capocesto) near Sibenik	01.05.1886		285				adult	captured		Brusina 1888	Literature
Prionace glauca (Linnaeus, 1758)	1	44.885088893840500	13.776308756355200	Pulj	15.07.1886		165				juvenile	captured		Brusina 1888	Literature
Prionace glauca (Linnaeus, 1758)	1	43.95538358300910	15.056302573379500	Dugi otok	2021-06-01							Angling	Released	Pero Ugarković, WWF Adria	Citizen Science	Photo/Video Permission Yes
Prionace glauca (Linnaeus, 1758)	1	42.9529883128558	17.177062200491800	Korčula	2021-06-09	1						Camera	Alive	Pero Ugarković, WWF Adria	Citizen Science	Photo/Video Permission Yes
Prionace glauca (Linnaeus, 1758)	1			Croatia	2021-06-14							NA	Dead	Pero Ugarković, WWF Adria	Citizen Science	Photo/Video Permission No
Prionace glauca (Linnaeus, 1758)	1	43.79090834327250	15.660632954543200	Tisno	2021-07-02	1						Camera	Alive	Pero Ugarković, WWF Adria	Citizen Science	Photo/Video Permission Yes
Prionace glauca (Linnaeus, 1758)	1	45.31983355331530	14.422692188749500	Rijeka	2021-07-08	1						Camera	Alive	Pero Ugarković, WWF Adria	Citizen Science	Photo/Video Permission Yes
Prionace glauca (Linnaeus, 1758)	1	45.28501958205430	14.50779111914850	Kostrena	2021-07-10	1						Camera	Alive	Pero Ugarković, WWF Adria	Citizen Science	Photo/Video Permission Yes
Prionace glauca (Linnaeus, 1758)	1	43.95538358300910	15.056302573379500	Dugi Otok	2020-07-10	60	~230		40-50	Female	Adult	Fishing - unspecified	Released	MECO Project, Kroatien Big Game Fishing	Citizen Science	https://www.facebook.com/biggamekroatien/photos/a.1587511418149114/2967145776852331/?type=3&theater
Prionace glauca (Linnaeus, 1758)	50	43.95538358300910	15.056302573379500	Dugi Otok	2020-07-10					NA	NA	Fishing - unspecified	Released	MECO Project, Kroatien Big Game Fishing	Citizen Science	https://www.facebook.com/biggamekroatien/videos/711082859746530/?__xts__[0]=68.ARBG0svI6_C1lVc63_-UFGtWlQOMShL2jR-rvuSYjbJ31QN34kts5SM3UEosPt3l0edyvHM38BDsmdjiFgnCQUCG-Mr1vVBbnokwB2LtLga3ciMTyB87MKw0CRDCxFjwrgSpTvYybMfNOy3emTI3B7-Mipfh4kFFJKgIALKV4xNxyISk2MvVhoEx0VUq9ZO0Sfi4nEb6piKo9luESaLXt0kJjOgUDzUjnudTTc-JMHtMd8DVqY_OgDbPtf9qFliq9GmONUTX2oNMoSYwqui_VCnXAgd_oqdBrtv3hYrsM9r3Ol1f82fvFcBUwtYFsXUn…
Prionace glauca (Linnaeus, 1758)	1	43.95538358300910	15.056302573379500	Dugi Otok	2020-07-28		~120			Female	NA	Fishing - unspecified	Alive	MECO Project, Kroatien Big Game Fishing	Citizen Science	https://www.facebook.com/biggamekroatien/photos/a.1587511418149114/2985169195049989?type=3
Prionace glauca (Linnaeus, 1758)	1	43.95538358300910	15.056302573379500	Dugi Otok	2020-08-19		~150			Female	Subadult	Fishing - unspecified	Alive	MECO Project, Kroatien Big Game Fishing	Citizen Science	https://www.facebook.com/biggamekroatien/photos/a.1473458632887727/3007166652850243?type=3
Prionace glauca (Linnaeus, 1758)	1	45.00818219691390	14.619627307008900	Krk, Plaža Punat	2021-04-14					NA	Juvenile	Beach goer	Alive	MECO Project, Jenny Alexandra/Maja Jakšić Brnjaković	Citizen Science	https://www.facebook.com/sanja.batinic.90/posts/3692407094160628
Prionace glauca (Linnaeus, 1758)	1	43.40790876911500	16.66443452121730	Brac channel									Dead, Body preserved	Boban and Vladovi 2013, Natural History Museum Split	Historical Data
Prionace glauca (Linnaeus, 1758)	3	42.6463147921745	17.953458480288000	Sv. Andrija, Dubrovnik	1954-07-25		275			female	adult		Dead, Body preserved	Mušin, 1989, Natural History Museum Dubrovnik	Historical Data
Prionace glauca (Linnaeus, 1758)	39	42.6463147921745	17.953458480288000	Sv. Andrija, Dubrovnik	1954-07-25						juvenile		Dead, Body preserved	Mušin, 1989, Natural History Museum Dubrovnik	Historical Data
	120
Pristis pectinata Latham, 1794	1				1929								Dead, Body preserved	Natural History Museum Split	Historical Data	Photograph on website: https://www.prirodoslovni.hr/Inventarna/Inventarna.html
Pristis pectinata Latham, 1794	1			Southern Adriatic, Croatia	1901								Dead, Body preserved	Boban and Vladovi 2013, Natural History Museum Split	Historical Data	Photograph on website: https://www.prirodoslovni.hr/Inventarna/Inventarna.html
Pristis pectinata Latham, 1794	1	42.628056025536600	18.073102541936600	Dubrovnik								museum	Dead, body preserved	Natural History Museum Dubrovnik, Ferretti et al. 2015	Literature	catalogue number PMD 20
Pristis pectinata Latham, 1794	1	42.628056025536600	18.073102541936600	Dubrovnik			537.5				adult	museum	Dead, body preserved	Natural History Museum Dubrovnik, Ferretti et al. 2015	Literature	rostrum
Pristis pectinata Latham, 1794	1	43.08557901952110	16.21343149065730	Vis	1902							captured	Dead	Ferretti et al. 2015	Literature	rostrum
	5
Pteroplatytrygon violacea (Bonaparte, 1832)	1	45.01976190324690	14.52102098140510	Krk, Rabasalj bay	19.07.2007	55	21.5				neonatal		Dead, Body preserved	Marcelo Kovačić marcelo@prirodoslovni.com, Natural History Museum Rijeka	Historical Data
Pteroplatytrygon violacea (Bonaparte, 1832)	1	44.73923297909910	14.869982998062400	Velebit Channel, island of Sveti Grgur 44 N 44354 14 E 52199	7.9.2011	95							Dead, Body preserved	Marcelo Kovačić marcelo@prirodoslovni.com, Natural History Museum Rijeka	Historical Data
Pteroplatytrygon violacea (Bonaparte, 1832)	1	45.15190184651470	14.45959999807620	Bay of Rijeka, Krk, 2 nm from Čavljena towards Rijeka 45 N 9115 14 E 27576	21.9.2020	62	60				adult		Dead, Body preserved	Marcelo Kovačić marcelo@prirodoslovni.com, Natural History Museum Rijeka	Historical Data
Pteroplatytrygon violacea (Bonaparte, 1832)	1	45.15190184651470	14.45959999807620	Bay of Rijeka, Krk, 2 nm from Čavljena towards Rijeka 45 N 9115 14 E 27576	21.9.2020	62	60				adult		Dead, Body preserved	Marcelo Kovačić marcelo@prirodoslovni.com, Natural History Museum Rijeka	Historical Data
Pteroplatytrygon violacea (Bonaparte, 1832)	1	45.170981226351800	14.68596389385340	Crikvenica	2021-05-23	10						Angling	Released	Pero Ugarković, WWF Adria	Citizen Science	Photo/Video Permission Yes
Pteroplatytrygon violacea (Bonaparte, 1832)	1	45.42829276469080	13.511157429314500	Umag	2017-08-18					NA	Adult	Beach goer	Alive	MECO Project, Daniel Abed-Navandi	Citizen Science
Pteroplatytrygon violacea (Bonaparte, 1832)	1	45.07981864364210	13.632467700345200	Rovinj, Harbour	2020-09-14		20			NA	Juvenile	Beach goer	Alive	MECO Project, Ramona Mathes	Citizen Science	https://www.facebook.com/groups/haiemittelmeer/permalink/3197483833703125/
Pteroplatytrygon violacea (Bonaparte, 1832)	1	45.13006227152770	13.73674245574730	Limski Kanal, Istra, 45.130085, 13.736721	2020-09-15		~30			NA	Juvenile	Beach goer	Alive	MECO Project, Nina Kierstein	Citizen Science	https://www.facebook.com/groups/1669843626574546/permalink/3334843253407900/
Pteroplatytrygon violacea (Bonaparte, 1832)	1	45.04970510350220	13.671430262280000	Rovinj, Uvala Bay	2020-07-22		60			NA	Adult	Beach goer	Alive	MECO Project, Patrick Krügel	Citizen Science
Pteroplatytrygon violacea (Bonaparte, 1832)	1	45.04970510350220	13.671430262280000	Rovinj, Uvala Bay	2020-07-23		60			NA	Adult	Beach goer	Alive	MECO Project, Patrick Krügel	Citizen Science
Pteroplatytrygon violacea (Bonaparte, 1832)	1	45.04970510350220	13.671430262280000	Rovinj, Uvala Bay	2020-07-24		60			NA	Adult	Beach goer	Alive	MECO Project, Patrick Krügel	Citizen Science	https://www.facebook.com/groups/1669843626574546/permalink/3339926379566254/?comment_id=3340293742862851&reply_comment_id=3340300059528886
Pteroplatytrygon violacea (Bonaparte, 1832)	1	45.17103277460430	13.5987290469358	Camping Valkanela, Funtana, Istria	2020-09-01		15			NA	Juvenile	Beach goer	Alive	MECO Project, Thomas Kling	Citizen Science	https://www.facebook.com/photo.php?fbid=362876168268309&set=p.362876168268309&type=3
Pteroplatytrygon violacea (Bonaparte, 1832)	1	44.95811397716150	14.363960832668300	Cres	2021-08-12	10						angling	released	Pero Ugarković, WWF Adria	Citizen Science	Photo/Video Permission Yes
Pteroplatytrygon violacea (Bonaparte, 1832)	1	45.29885905943140	14.548393168188800	Bakar	2021-08-15							angling	unknown	Pero Ugarković, WWF Adria	Citizen Science	Photo/Video Permission No
	14
Raja asterias Delaroche, 1809	1	42.628056025536600	18.073102541936600	Dubrovnik area									Dead, Body preserved	Mušin, 1989, Natural History Museum Dubrovnik	Historical Data
Raja asterias Delaroche, 1809	1			Central Adriatic, Croatia									Dead, Body preserved	Natural History Museum Split	Historical Data	Photograph on website: https://www.prirodoslovni.hr/Inventarna/Inventarna.html
Raja asterias Delaroche, 1809	31			Croatia	1994-1998, between end of spring and the middle of summer	10-800						bottom trawl survey		Bertrand et al. 2000	MEDITS
Raja asterias Delaroche, 1809	6	44.11004227053750	15.209420002987800	Zadar	1913								Dead, body preserved	Natural History Museum Vienna	Historical Data	NMW - 77978
Raja asterias Delaroche, 1809	1	43.487108478468300	16.453849665130000	Split	1882								Dead, body preserved	Natural History Museum Vienna	Historical Data	NMW - 87503
Raja asterias Delaroche, 1809	4	44.548003964270300	14.447752593790500	Mali Lošinj	1879								Dead, body preserved	Natural History Museum Vienna	Historical Data	NMW - 87505
Raja asterias Delaroche, 1809	2	44.548003964270300	14.447752593790500	Mali Lošinj	1879								Dead, body preserved	Natural History Museum Vienna	Historical Data	NMW - 87506
Raja asterias Delaroche, 1809	1	44.548003964270300	14.447752593790500	Mali Lošinj	1861								Dead, body preserved	Natural History Museum Vienna	Historical Data	NMW - 89146
Raja asterias Delaroche, 1809	5	44.548003964270300	14.447752593790500	Mali Lošinj	1861								Dead, body preserved	Natural History Museum Vienna	Historical Data	NMW - 89190
Raja asterias Delaroche, 1809	1	43.487108478468300	16.453849665130000	Split	February 1882								Dead, body preserved	Natural History Museum Vienna	Historical Data	NMW - 89556
Raja asterias Delaroche, 1809	1	45.32128197627590	14.429215321024500	Rijeka	1848								Dead, body preserved	Natural History Museum Vienna	Historical Data	NMW - 22439
Raja asterias Delaroche, 1809	2	43.487108478468300	16.453849665130000	Split	1883						embryos		Dead, body preserved	Natural History Museum Vienna	Historical Data	NMW - 87495
	56
Raja clavata (Linnaeus, 1758)	1	43.40790876911500	16.66443452121730	Brac Channel	1954		68.7	46.68		female	adult		Dead, Body preserved	Natural History Museum Split	Historical Data	Photograph on website: https://www.prirodoslovni.hr/Inventarna/Inventarna.html	Measured with Fiji
Raja clavata (Linnaeus, 1758)	1	42.628056025536600	18.073102541936600	Dubrovnik area									Dead, Body preserved	Mušin, 1989, Natural History Museum Dubrovnik	Historical Data
Raja clavata Linnaeus, 1758	2	43.32606730622400	16.864720815487900	Vošćica	22.09.1990	20	25				juvenile		Dead, Body preserved	Marcelo Kovačić marcelo@prirodoslovni.com, Natural History Museum Rijeka	Historical Data
Raja clavata Linnaeus, 1758	2	45.31983355331530	14.422692188749500	Rijeka	27.11.1879					male	juvenile	bought at Rijeka market	Dead, Body preserved	S. Vanni 1992, Museo di Storia Naturale dell'Università di Firenze	Historical Data
Raja clavata Linnaeus, 1758	1	45.31983355331530	14.422692188749500	Rijeka	27.11.1879					female		bought at Rijeka market	Dead, Body preserved	S. Vanni 1992, Museo di Storia Naturale dell'Università di Firenze	Historical Data
Raja clavata Linnaeus, 1758	1	45.31983355331530	14.422692188749500	Rijeka	27.11.1879					female	juvenile	bought at Rijeka market	Dead, Body preserved	S. Vanni 1992, Museo di Storia Naturale dell'Università di Firenze	Historical Data
Raja clavata Linnaeus, 1758	5	42.64722364046570	17.955566066546400	Dubrovnik-Neretva, South Dubrovnik, 42° 38' 50 '', 17° 57' 20 '', 43° 13' 15'', 17° 57' 20''	1950-07-15	115	33-84	27-57		male		long line, box boops		Kirinc̆ić & Lepetić (1955)	Literature
Raja clavata Linnaeus, 1758	13	42.64722364046570	17.955566066546400	Dubrovnik-Neretva, South Dubrovnik, 42° 38' 50 '', 17° 57' 20 '', 43° 13' 15'', 17° 57' 20''	1950-07-15	115	33-84	27-57		female		long line, box boops		Kirinc̆ić & Lepetić (1955)	Literature
Raja clavata Linnaeus, 1758	1	42.64722364046570	17.955566066546400	Dubrovnik-Neretva, South Dubrovnik, 42° 38' 50 '', 17° 57' 20 '', 43° 13' 15'', 17° 57' 20''	1950-08-03	100	61-84	40-58		male		long line, Trachurus sp.		Kirinc̆ić & Lepetić (1955)	Literature
Raja clavata Linnaeus, 1758	6	42.64722364046570	17.955566066546400	Dubrovnik-Neretva, South Dubrovnik, 42° 38' 50 '', 17° 57' 20 '', 43° 13' 15'', 17° 57' 20''	1950-08-03	100	61-84	40-58		female		long line, Trachurus sp.		Kirinc̆ić & Lepetić (1955)	Literature
Raja clavata Linnaeus, 1758	6	42.64722364046570	17.955566066546400	Dubrovnik-Neretva, South Dubrovnik, 42° 38' 50 '', 17° 57' 20 '', 43° 13' 15'', 17° 57' 20''	1950-08-03	100	52-84	35-58		male		long line, Trachurus sp.		Kirinc̆ić & Lepetić (1955)	Literature
Raja clavata Linnaeus, 1758	17	42.64722364046570	17.955566066546400	Dubrovnik-Neretva, South Dubrovnik, 42° 38' 50 '', 17° 57' 20 '', 43° 13' 15'', 17° 57' 20''	1950-08-03	100	52-84	35-58		female		long line, Trachurus sp.		Kirinc̆ić & Lepetić (1955)	Literature
Raja clavata Linnaeus, 1758	1	42.64722364046570	17.955566066546400	Dubrovnik-Neretva, South Dubrovnik, 42° 38' 50 '', 17° 57' 20 '', 43° 13' 15'', 17° 57' 20''	1951-06-16	100	45-68	33-43		male		long line, Clupea pilchardus		Kirinc̆ić & Lepetić (1955)	Literature
Raja clavata Linnaeus, 1758	4	42.64722364046570	17.955566066546400	Dubrovnik-Neretva, South Dubrovnik, 42° 38' 50 '', 17° 57' 20 '', 43° 13' 15'', 17° 57' 20''	1951-06-16	100	45-68	33-43		female		long line, Clupea pilchardus		Kirinc̆ić & Lepetić (1955)	Literature
Raja clavata Linnaeus, 1758	1	42.64722364046570	17.955566066546400	Dubrovnik-Neretva, South Dubrovnik, 42° 38' 50 '', 17° 57' 20 '', 43° 13' 15'', 17° 57' 20''	1951-06-16	100	51-78	32-53		male		long line, Clupea pilchardus		Kirinc̆ić & Lepetić (1955)	Literature
Raja clavata Linnaeus, 1758	4	42.64722364046570	17.955566066546400	Dubrovnik-Neretva, South Dubrovnik, 42° 38' 50 '', 17° 57' 20 '', 43° 13' 15'', 17° 57' 20''	1951-06-16	100	51-78	32-53		female		long line, Clupea pilchardus		Kirinc̆ić & Lepetić (1955)	Literature
Raja clavata Linnaeus, 1758	2	42.64722364046570	17.955566066546400	Dubrovnik-Neretva, South Dubrovnik, 42° 38' 50 '', 17° 57' 20 '', 43° 13' 15'', 17° 57' 20''	1951-07-28	150	68-89	47-61		male	adult	long line, Clupea pilchardus		Kirinc̆ić & Lepetić (1955)	Literature
Raja clavata Linnaeus, 1758	2	42.64722364046570	17.955566066546400	Dubrovnik-Neretva, South Dubrovnik, 42° 38' 50 '', 17° 57' 20 '', 43° 13' 15'', 17° 57' 20''	1951-07-28	150	68-89	47-61		female	adult	long line, Clupea pilchardus		Kirinc̆ić & Lepetić (1955)	Literature
Raja clavata Linnaeus, 1758	7	42.64722364046570	17.955566066546400	Dubrovnik-Neretva, South Dubrovnik, 42° 38' 50 '', 17° 57' 20 '', 43° 13' 15'', 17° 57' 20''	1951-07-28	150	62-75	40-47		male	adult	long line, Clupea pilchardus		Kirinc̆ić & Lepetić (1955)	Literature
Raja clavata Linnaeus, 1758	1	42.64722364046570	17.955566066546400	Dubrovnik-Neretva, South Dubrovnik, 42° 38' 50 '', 17° 57' 20 '', 43° 13' 15'', 17° 57' 20''	1951-07-28	150	62-75	40-47		female	adult	long line, Clupea pilchardus		Kirinc̆ić & Lepetić (1955)	Literature
Raja clavata Linnaeus, 1758	2	42.64722364046570	17.955566066546400	Dubrovnik-Neretva, South Dubrovnik, 42° 38' 50 '', 17° 57' 20 '', 43° 13' 15'', 17° 57' 20''	1951-07-28	150	50-88	33-58		male		long line, Clupea pilchardus		Kirinc̆ić & Lepetić (1955)	Literature
Raja clavata Linnaeus, 1758	6	42.64722364046570	17.955566066546400	Dubrovnik-Neretva, South Dubrovnik, 42° 38' 50 '', 17° 57' 20 '', 43° 13' 15'', 17° 57' 20''	1951-07-28	150	50-88	33-58		female		long line, Clupea pilchardus		Kirinc̆ić & Lepetić (1955)	Literature
Raja clavata Linnaeus, 1758	4	42.64722364046570	17.955566066546400	Dubrovnik-Neretva, South Dubrovnik, 42° 38' 50 '', 17° 57' 20 '', 43° 13' 15'', 17° 57' 20''	1951-08-30	120	70-78	44-52		female	adult	long line, Trachurus sp.		Kirinc̆ić & Lepetić (1955)	Literature
Raja clavata Linnaeus, 1758	9	42.64722364046570	17.955566066546400	Dubrovnik-Neretva, South Dubrovnik, 42° 38' 50 '', 17° 57' 20 '', 43° 13' 15'', 17° 57' 20''	1951-08-30	120	58-82	36-60		male		long line, box boops		Kirinc̆ić & Lepetić (1955)	Literature
Raja clavata Linnaeus, 1758	7	42.64722364046570	17.955566066546400	Dubrovnik-Neretva, South Dubrovnik, 42° 38' 50 '', 17° 57' 20 '', 43° 13' 15'', 17° 57' 20''	1951-08-30	120	58-82	36-60		female		long line, box boops		Kirinc̆ić & Lepetić (1955)	Literature
Raja clavata Linnaeus, 1758	2	42.64722364046570	17.955566066546400	Dubrovnik-Neretva, South Dubrovnik, 42° 38' 50 '', 17° 57' 20 '', 43° 13' 15'', 17° 57' 20''	1951-08-30	120	66-75	42-59		male	adult	long line, box boops		Kirinc̆ić & Lepetić (1955)	Literature
Raja clavata Linnaeus, 1758	2	42.64722364046570	17.955566066546400	Dubrovnik-Neretva, South Dubrovnik, 42° 38' 50 '', 17° 57' 20 '', 43° 13' 15'', 17° 57' 20''	1951-08-30	120	66-75	42-59		female	adult	long line, box boops		Kirinc̆ić & Lepetić (1955)	Literature
Raja clavata Linnaeus, 1758	1	42.64722364046570	17.955566066546400	Dubrovnik-Neretva, South Dubrovnik, 42° 38' 50 '', 17° 57' 20 '', 43° 13' 15'', 17° 57' 20''	1951-08-30	140	62-85	40-55		male	adult	long line, Trachurus sp.		Kirinc̆ić & Lepetić (1955)	Literature
Raja clavata Linnaeus, 1758	6	42.64722364046570	17.955566066546400	Dubrovnik-Neretva, South Dubrovnik, 42° 38' 50 '', 17° 57' 20 '', 43° 13' 15'', 17° 57' 20''	1951-08-30	140	62-85	40-55		female	adult	long line, Trachurus sp.		Kirinc̆ić & Lepetić (1955)	Literature
Raja clavata Linnaeus, 1758	2	42.64722364046570	17.955566066546400	Dubrovnik-Neretva, South Dubrovnik, 42° 38' 50 '', 17° 57' 20 '', 43° 13' 15'', 17° 57' 20''	1951-08-30	140	63-80	43-55		male	adult	long line, box boops		Kirinc̆ić & Lepetić (1955)	Literature
Raja clavata Linnaeus, 1758	2	42.64722364046570	17.955566066546400	Dubrovnik-Neretva, South Dubrovnik, 42° 38' 50 '', 17° 57' 20 '', 43° 13' 15'', 17° 57' 20''	1951-08-30	140	63-80	43-55		female	adult	long line, box boops		Kirinc̆ić & Lepetić (1955)	Literature
Raja clavata Linnaeus, 1758	5	42.64722364046570	17.955566066546400	Dubrovnik-Neretva, South Dubrovnik, 42° 38' 50 '', 17° 57' 20 '', 43° 13' 15'', 17° 57' 20''	1951-08-30	140	60-76	36-45		male	adult	long line, box boops		Kirinc̆ić & Lepetić (1955)	Literature
Raja clavata Linnaeus, 1758	2	42.64722364046570	17.955566066546400	Dubrovnik-Neretva, South Dubrovnik, 42° 38' 50 '', 17° 57' 20 '', 43° 13' 15'', 17° 57' 20''	1951-09-21	120	69-78	48-52		female	adult	long line, box boops		Kirinc̆ić & Lepetić (1955)	Literature
Raja clavata Linnaeus, 1758	2	42.64722364046570	17.955566066546400	Dubrovnik-Neretva, South Dubrovnik, 42° 38' 50 '', 17° 57' 20 '', 43° 13' 15'', 17° 57' 20''	1951-09-21	120	79-90	49-63		male	adult	long line, box boops		Kirinc̆ić & Lepetić (1955)	Literature
Raja clavata Linnaeus, 1758	3	42.64722364046570	17.955566066546400	Dubrovnik-Neretva, South Dubrovnik, 42° 38' 50 '', 17° 57' 20 '', 43° 13' 15'', 17° 57' 20''	1951-09-21	120	79-90	49-63		female	adult	long line, box boops		Kirinc̆ić & Lepetić (1955)	Literature
Raja clavata Linnaeus, 1758	3	42.64722364046570	17.955566066546400	Dubrovnik-Neretva, South Dubrovnik, 42° 38' 50 '', 17° 57' 20 '', 43° 13' 15'', 17° 57' 20''	1951-09-21	120	59-74	38-48		male		long line, box boops		Kirinc̆ić & Lepetić (1955)	Literature
Raja clavata Linnaeus, 1758	4	42.64722364046570	17.955566066546400	Dubrovnik-Neretva, South Dubrovnik, 42° 38' 50 '', 17° 57' 20 '', 43° 13' 15'', 17° 57' 20''	1951-09-21	120	59-74	38-48		female		long line, box boops		Kirinc̆ić & Lepetić (1955)	Literature
Raja clavata Linnaeus, 1758	2	42.64722364046570	17.955566066546400	Dubrovnik-Neretva, South Dubrovnik, 42° 38' 50 '', 17° 57' 20 '', 43° 13' 15'', 17° 57' 20''	1951-09-21	120				male		long line, box boops		Kirinc̆ić & Lepetić (1955)	Literature
Raja clavata Linnaeus, 1758	5	42.64722364046570	17.955566066546400	Dubrovnik-Neretva, South Dubrovnik, 42° 38' 50 '', 17° 57' 20 '', 43° 13' 15'', 17° 57' 20''	1951-09-21	120				female		long line, box boops		Kirinc̆ić & Lepetić (1955)	Literature
Raja clavata Linnaeus, 1758	1	42.64722364046570	17.955566066546400	Dubrovnik-Neretva, South Dubrovnik, 42° 38' 50 '', 17° 57' 20 '', 43° 13' 15'', 17° 57' 20''	1951-11-07	115	59-76	41-48		male		long line, Smaris vulgaris and Smaris alceldo		Kirinc̆ić & Lepetić (1955)	Literature
Raja clavata Linnaeus, 1758	1	42.64722364046570	17.955566066546400	Dubrovnik-Neretva, South Dubrovnik, 42° 38' 50 '', 17° 57' 20 '', 43° 13' 15'', 17° 57' 20''	1951-11-07	115	59-76	41-48		female		long line, Smaris vulgaris and Smaris alceldo		Kirinc̆ić & Lepetić (1955)	Literature
Raja clavata Linnaeus, 1758	3	42.64722364046570	17.955566066546400	Dubrovnik-Neretva, South Dubrovnik, 42° 38' 50 '', 17° 57' 20 '', 43° 13' 15'', 17° 57' 20''	1951-11-07	115	60-78	39-52		male	adult	long line, Smaris vulgaris and Smaris alceldo		Kirinc̆ić & Lepetić (1955)	Literature
Raja clavata Linnaeus, 1758	6	42.64722364046570	17.955566066546400	Dubrovnik-Neretva, South Dubrovnik, 42° 38' 50 '', 17° 57' 20 '', 43° 13' 15'', 17° 57' 20''	1951-11-07	115	60-78	39-52		female	adult	long line, Smaris vulgaris and Smaris alceldo		Kirinc̆ić & Lepetić (1955)	Literature
Raja clavata Linnaeus, 1758	3	42.64722364046570	17.955566066546400	Dubrovnik-Neretva, South Dubrovnik, 42° 38' 50 '', 17° 57' 20 '', 43° 13' 15'', 17° 57' 20''	1951-11-07	115	59-76	44-52		male		long line, Smaris vulgaris and Smaris alceldo		Kirinc̆ić & Lepetić (1955)	Literature
Raja clavata Linnaeus, 1758	1	42.64722364046570	17.955566066546400	Dubrovnik-Neretva, South Dubrovnik, 42° 38' 50 '', 17° 57' 20 '', 43° 13' 15'', 17° 57' 20''	1951-11-07	115	59-76	44-52		female		long line, Smaris vulgaris and Smaris alceldo		Kirinc̆ić & Lepetić (1955)	Literature
Raja clavata Linnaeus, 1758	2	42.64722364046570	17.955566066546400	Dubrovnik-Neretva, South Dubrovnik, 42° 38' 50 '', 17° 57' 20 '', 43° 13' 15'', 17° 57' 20''	1951-11-07	115	55-73	37-47		male		long line, Smaris vulgaris and Smaris alceldo		Kirinc̆ić & Lepetić (1955)	Literature
Raja clavata Linnaeus, 1758	1	42.64722364046570	17.955566066546400	Dubrovnik-Neretva, South Dubrovnik, 42° 38' 50 '', 17° 57' 20 '', 43° 13' 15'', 17° 57' 20''	1951-11-07	115	55-73	37-47		female		long line, Smaris vulgaris and Smaris alceldo		Kirinc̆ić & Lepetić (1955)	Literature
Raja clavata Linnaeus, 1758	3	42.64722364046570	17.955566066546400	Dubrovnik-Neretva, South Dubrovnik, 42° 38' 50 '', 17° 57' 20 '', 43° 13' 15'', 17° 57' 20''	1951-11-07	115	61-80	39-56		male	adult	long line, Smaris vulgaris and Smaris alceldo		Kirinc̆ić & Lepetić (1955)	Literature
Raja clavata Linnaeus, 1758	4	42.64722364046570	17.955566066546400	Dubrovnik-Neretva, South Dubrovnik, 42° 38' 50 '', 17° 57' 20 '', 43° 13' 15'', 17° 57' 20''	1951-11-07	115	61-80	39-56		female	adult	long line, Smaris vulgaris and Smaris alceldo		Kirinc̆ić & Lepetić (1955)	Literature
Raja clavata Linnaeus, 1758	5	42.64722364046570	17.955566066546400	Dubrovnik-Neretva, South Dubrovnik, 42° 38' 50 '', 17° 57' 20 '', 43° 13' 15'', 17° 57' 20''	1952-01-30	100	74-82	50-58		female	adult	long line, box boops		Kirinc̆ić & Lepetić (1955)	Literature
Raja clavata Linnaeus, 1758	2	42.64722364046570	17.955566066546400	Dubrovnik-Neretva, South Dubrovnik, 42° 38' 50 '', 17° 57' 20 '', 43° 13' 15'', 17° 57' 20''	1952-01-30	100	67-74	44-48		male	adult	long line, box boops		Kirinc̆ić & Lepetić (1955)	Literature
Raja clavata Linnaeus, 1758	1	42.64722364046570	17.955566066546400	Dubrovnik-Neretva, South Dubrovnik, 42° 38' 50 '', 17° 57' 20 '', 43° 13' 15'', 17° 57' 20''	1952-01-30	100	70-73	44-48		male	adult	long line, box boops		Kirinc̆ić & Lepetić (1955)	Literature
Raja clavata Linnaeus, 1758	1	42.64722364046570	17.955566066546400	Dubrovnik-Neretva, South Dubrovnik, 42° 38' 50 '', 17° 57' 20 '', 43° 13' 15'', 17° 57' 20''	1952-01-30	100	70-73	44-48		female	adult	long line, box boops		Kirinc̆ić & Lepetić (1955)	Literature
Raja clavata Linnaeus, 1758	1	42.64722364046570	17.955566066546400	Dubrovnik-Neretva, South Dubrovnik, 42° 38' 50 '', 17° 57' 20 '', 43° 13' 15'', 17° 57' 20''	1952-03-11	140	92	60	4.7	female	adult	long line, Merluccius vulgaris		Kirinc̆ić & Lepetić (1955)	Literature
Raja clavata Linnaeus, 1758	2	42.64722364046570	17.955566066546400	Dubrovnik-Neretva, South Dubrovnik, 42° 38' 50 '', 17° 57' 20 '', 43° 13' 15'', 17° 57' 20''	1952-03-11	140	68-82	42-57		female	adult	long line, Merluccius vulgaris		Kirinc̆ić & Lepetić (1955)	Literature
Raja clavata Linnaeus, 1758	1	42.64722364046570	17.955566066546400	Dubrovnik-Neretva, South Dubrovnik, 42° 38' 50 '', 17° 57' 20 '', 43° 13' 15'', 17° 57' 20''	1952-03-11	140	86	57	3.3	female	adult	long line, Merluccius vulgaris		Kirinc̆ić & Lepetić (1955)	Literature
Raja clavata Linnaeus, 1758	2	42.64722364046570	17.955566066546400	Dubrovnik-Neretva, South Dubrovnik, 42° 38' 50 '', 17° 57' 20 '', 43° 13' 15'', 17° 57' 20''	1952-03-11	140	64-68	40-46		male	adult	long line, Merluccius vulgaris		Kirinc̆ić & Lepetić (1955)	Literature
Raja clavata Linnaeus, 1758	2	42.64722364046570	17.955566066546400	Dubrovnik-Neretva, South Dubrovnik, 42° 38' 50 '', 17° 57' 20 '', 43° 13' 15'', 17° 57' 20''	1952-03-11	140	64-68	40-46		female	adult	long line, Merluccius vulgaris		Kirinc̆ić & Lepetić (1955)	Literature
Raja clavata Linnaeus, 1758	1	42.64722364046570	17.955566066546400	Dubrovnik-Neretva, South Dubrovnik, 42° 38' 50 '', 17° 57' 20 '', 43° 13' 15'', 17° 57' 20''	1952-04-17	120	54-65	34-42		male		long line, Clupea pilchardus		Kirinc̆ić & Lepetić (1955)	Literature
Raja clavata Linnaeus, 1758	1	42.64722364046570	17.955566066546400	Dubrovnik-Neretva, South Dubrovnik, 42° 38' 50 '', 17° 57' 20 '', 43° 13' 15'', 17° 57' 20''	1952-04-17	120	54-65	34-42		female		long line, Clupea pilchardus		Kirinc̆ić & Lepetić (1955)	Literature
Raja clavata Linnaeus, 1758	2	42.64722364046570	17.955566066546400	Dubrovnik-Neretva, South Dubrovnik, 42° 38' 50 '', 17° 57' 20 '', 43° 13' 15'', 17° 57' 20''	1952-04-17	120	73-89	49-62		female	adult	long line, Clupea pilchardus		Kirinc̆ić & Lepetić (1955)	Literature
Raja clavata Linnaeus, 1758	2	42.64722364046570	17.955566066546400	Dubrovnik-Neretva, South Dubrovnik, 42° 38' 50 '', 17° 57' 20 '', 43° 13' 15'', 17° 57' 20''	1952-04-17	120	76-77	52		female	adult	long line, Clupea pilchardus		Kirinc̆ić & Lepetić (1955)	Literature
Raja clavata Linnaeus, 1758	1	42.64722364046570	17.955566066546400	Dubrovnik-Neretva, South Dubrovnik, 42° 38' 50 '', 17° 57' 20 '', 43° 13' 15'', 17° 57' 20''	1952-05-28	100	64-75	38-50		male	adult	long line, Trachurus sp.		Kirinc̆ić & Lepetić (1955)	Literature
Raja clavata Linnaeus, 1758	1	42.64722364046570	17.955566066546400	Dubrovnik-Neretva, South Dubrovnik, 42° 38' 50 '', 17° 57' 20 '', 43° 13' 15'', 17° 57' 20''	1952-05-28	100	64-75	38-50		female	adult	long line, Trachurus sp.		Kirinc̆ić & Lepetić (1955)	Literature
Raja clavata Linnaeus, 1758	1	42.64722364046570	17.955566066546400	Dubrovnik-Neretva, South Dubrovnik, 42° 38' 50 '', 17° 57' 20 '', 43° 13' 15'', 17° 57' 20''	1952-05-28	100	62-73	43		male	adult	long line, box boops		Kirinc̆ić & Lepetić (1955)	Literature
Raja clavata Linnaeus, 1758	3	42.64722364046570	17.955566066546400	Dubrovnik-Neretva, South Dubrovnik, 42° 38' 50 '', 17° 57' 20 '', 43° 13' 15'', 17° 57' 20''	1952-05-28	100	62-73	43		female	adult	long line, box boops		Kirinc̆ić & Lepetić (1955)	Literature
Raja clavata Linnaeus, 1758	3	42.64722364046570	17.955566066546400	Dubrovnik-Neretva, South Dubrovnik, 42° 38' 50 '', 17° 57' 20 '', 43° 13' 15'', 17° 57' 20''	1952-05-28	100	66-73	45-46		female	adult	long line, box boops		Kirinc̆ić & Lepetić (1955)	Literature
Raja clavata Linnaeus, 1758	2	42.64722364046570	17.955566066546400	Dubrovnik-Neretva, South Dubrovnik, 42° 38' 50 '', 17° 57' 20 '', 43° 13' 15'', 17° 57' 20''	1952-05-28	100	50-76	30-46		male		long line, box boops		Kirinc̆ić & Lepetić (1955)	Literature
Raja clavata Linnaeus, 1758	6	42.64722364046570	17.955566066546400	Dubrovnik-Neretva, South Dubrovnik, 42° 38' 50 '', 17° 57' 20 '', 43° 13' 15'', 17° 57' 20''	1952-05-28	100	50-76	30-46		female		long line, box boops		Kirinc̆ić & Lepetić (1955)	Literature
Raja clavata Linnaeus, 1758	1	42.64722364046570	17.955566066546400	Dubrovnik-Neretva, South Dubrovnik, 42° 38' 50 '', 17° 57' 20 '', 43° 13' 15'', 17° 57' 20''	1952-05-28	100	62-65	45-43		male	adult	long line, box boops		Kirinc̆ić & Lepetić (1955)	Literature
Raja clavata Linnaeus, 1758	1	42.64722364046570	17.955566066546400	Dubrovnik-Neretva, South Dubrovnik, 42° 38' 50 '', 17° 57' 20 '', 43° 13' 15'', 17° 57' 20''	1952-05-28	100	62-65	45-43		female	adult	long line, box boops		Kirinc̆ić & Lepetić (1955)	Literature
Raja clavata Linnaeus, 1758	2	42.64722364046570	17.955566066546400	Dubrovnik-Neretva, South Dubrovnik, 42° 38' 50 '', 17° 57' 20 '', 43° 13' 15'', 17° 57' 20''	1950-06-02	250	63-74	45-49		male	adult	long line, Merluccius vulgaris		Kirinc̆ić & Lepetić (1955)	Literature
Raja clavata Linnaeus, 1758	2	42.64722364046570	17.955566066546400	Dubrovnik-Neretva, South Dubrovnik, 42° 38' 50 '', 17° 57' 20 '', 43° 13' 15'', 17° 57' 20''	1950-07-26	200	49-52	31-32		male	juvenile	long line, Trachurus sp.		Kirinc̆ić & Lepetić (1955)	Literature
Raja clavata Linnaeus, 1758	1	42.64722364046570	17.955566066546400	Dubrovnik-Neretva, South Dubrovnik, 42° 38' 50 '', 17° 57' 20 '', 43° 13' 15'', 17° 57' 20''	1951-07-10	200	39	23	0.1	female	juvenile	long line, box boops		Kirinc̆ić & Lepetić (1955)	Literature
Raja clavata Linnaeus, 1758	1	42.64722364046570	17.955566066546400	Dubrovnik-Neretva, South Dubrovnik, 42° 38' 50 '', 17° 57' 20 '', 43° 13' 15'', 17° 57' 20''	1951-07-10	200	40-97	25-41		male		long line, box boops		Kirinc̆ić & Lepetić (1955)	Literature
Raja clavata Linnaeus, 1758	2	42.64722364046570	17.955566066546400	Dubrovnik-Neretva, South Dubrovnik, 42° 38' 50 '', 17° 57' 20 '', 43° 13' 15'', 17° 57' 20''	1951-07-10	200	40-97	25-41		female		long line, box boops		Kirinc̆ić & Lepetić (1955)	Literature
Raja clavata Linnaeus, 1758	1	42.64722364046570	17.955566066546400	Dubrovnik-Neretva, South Dubrovnik, 42° 38' 50 '', 17° 57' 20 '', 43° 13' 15'', 17° 57' 20''	1951-08-21	210	71	45	2.2	male	adult	long line, box boops		Kirinc̆ić & Lepetić (1955)	Literature
Raja clavata Linnaeus, 1758	1	42.64722364046570	17.955566066546400	Dubrovnik-Neretva, South Dubrovnik, 42° 38' 50 '', 17° 57' 20 '', 43° 13' 15'', 17° 57' 20''	1951-09-17	180	87	57	4	female	adult	long line, box boops		Kirinc̆ić & Lepetić (1955)	Literature
Raja clavata Linnaeus, 1758	1	42.64722364046570	17.955566066546400	Dubrovnik-Neretva, South Dubrovnik, 42° 38' 50 '', 17° 57' 20 '', 43° 13' 15'', 17° 57' 20''	1951-09-17	180	57-79	38-47		male		long line, box boops		Kirinc̆ić & Lepetić (1955)	Literature
Raja clavata Linnaeus, 1758	2	42.64722364046570	17.955566066546400	Dubrovnik-Neretva, South Dubrovnik, 42° 38' 50 '', 17° 57' 20 '', 43° 13' 15'', 17° 57' 20''	1951-09-17	180	57-79	38-47		female		long line, box boops		Kirinc̆ić & Lepetić (1955)	Literature
Raja clavata Linnaeus, 1758	1	42.64722364046570	17.955566066546400	Dubrovnik-Neretva, South Dubrovnik, 42° 38' 50 '', 17° 57' 20 '', 43° 13' 15'', 17° 57' 20''	1951-09-17	180	60-70	36-49		male	adult	long line, box boops		Kirinc̆ić & Lepetić (1955)	Literature
Raja clavata Linnaeus, 1758	2	42.64722364046570	17.955566066546400	Dubrovnik-Neretva, South Dubrovnik, 42° 38' 50 '', 17° 57' 20 '', 43° 13' 15'', 17° 57' 20''	1951-09-17	180	60-70	36-49		female	adult	long line, box boops		Kirinc̆ić & Lepetić (1955)	Literature
Raja clavata Linnaeus, 1758	4	42.64722364046570	17.955566066546400	Dubrovnik-Neretva, South Dubrovnik, 42° 38' 50 '', 17° 57' 20 '', 43° 13' 15'', 17° 57' 20''	1951-09-17	180	65-84	42-54		male	adult	long line, box boops		Kirinc̆ić & Lepetić (1955)	Literature
Raja clavata Linnaeus, 1758	1	42.64722364046570	17.955566066546400	Dubrovnik-Neretva, South Dubrovnik, 42° 38' 50 '', 17° 57' 20 '', 43° 13' 15'', 17° 57' 20''	1951-09-17	180	65-84	42-54		female	adult	long line, box boops		Kirinc̆ić & Lepetić (1955)	Literature
Raja clavata Linnaeus, 1758	1	42.64722364046570	17.955566066546400	Dubrovnik-Neretva, South Dubrovnik, 42° 38' 50 '', 17° 57' 20 '', 43° 13' 15'', 17° 57' 20''	1951-12-01	200	60	38	1.4	female	adult	long line, Smaris vulgaris and Smaris alceldo		Kirinc̆ić & Lepetić (1955)	Literature
Raja clavata Linnaeus, 1758	1	42.64722364046570	17.955566066546400	Dubrovnik-Neretva, South Dubrovnik, 42° 38' 50 '', 17° 57' 20 '', 43° 13' 15'', 17° 57' 20''	1951-12-01	200	97	60	4.5	female	adult	long line, Smaris vulgaris and Smaris alceldo		Kirinc̆ić & Lepetić (1955)	Literature
Raja clavata Linnaeus, 1758	1	42.64722364046570	17.955566066546400	Dubrovnik-Neretva, South Dubrovnik, 42° 38' 50 '', 17° 57' 20 '', 43° 13' 15'', 17° 57' 20''	1952-04-15	200	82	55	3.8	female	adult	long line, box boops		Kirinc̆ić & Lepetić (1955)	Literature
Raja clavata Linnaeus, 1758	1	42.64722364046570	17.955566066546400	Dubrovnik-Neretva, South Dubrovnik, 42° 38' 50 '', 17° 57' 20 '', 43° 13' 15'', 17° 57' 20''	1952-04-15	200	67	41	1.3	female	adult	long line, box boops		Kirinc̆ić & Lepetić (1955)	Literature
Raja clavata Linnaeus, 1758	1	42.64722364046570	17.955566066546400	Dubrovnik-Neretva, South Dubrovnik, 42° 38' 50 '', 17° 57' 20 '', 43° 13' 15'', 17° 57' 20''	1952-04-15	200	55-77	35-53		male		long line, box boops		Kirinc̆ić & Lepetić (1955)	Literature
Raja clavata Linnaeus, 1758	3	42.64722364046570	17.955566066546400	Dubrovnik-Neretva, South Dubrovnik, 42° 38' 50 '', 17° 57' 20 '', 43° 13' 15'', 17° 57' 20''	1952-04-15	200	55-77	35-53		female		long line, box boops		Kirinc̆ić & Lepetić (1955)	Literature
Raja clavata Linnaeus, 1758	1	42.64722364046570	17.955566066546400	Dubrovnik-Neretva, South Dubrovnik, 42° 38' 50 '', 17° 57' 20 '', 43° 13' 15'', 17° 57' 20''	1952-05-26	250	93	63	5.5	female	adult	long line, box boops		Kirinc̆ić & Lepetić (1955)	Literature
Raja clavata Linnaeus, 1758	1	42.64722364046570	17.955566066546400	Dubrovnik-Neretva, South Dubrovnik, 42° 38' 50 '', 17° 57' 20 '', 43° 13' 15'', 17° 57' 20''	1952-05-26	250	72	45	2.4	male	adult	long line, box boops		Kirinc̆ić & Lepetić (1955)	Literature
Raja clavata Linnaeus, 1758	1	42.64722364046570	17.955566066546400	Dubrovnik-Neretva, South Dubrovnik, 42° 38' 50 '', 17° 57' 20 '', 43° 13' 15'', 17° 57' 20''	1952-06-18	200	61	37	1	male	adult	long line, Clupea pilchardus		Kirinc̆ić & Lepetić (1955)	Literature
Raja clavata Linnaeus, 1758	1	42.64722364046570	17.955566066546400	Dubrovnik-Neretva, South Dubrovnik, 42° 38' 50 '', 17° 57' 20 '', 43° 13' 15'', 17° 57' 20''	1950-11-07	290	79	50	2.7	male	adult	long line, Clupea pilchardus		Kirinc̆ić & Lepetić (1955)	Literature
Raja clavata Linnaeus, 1758	2	42.64722364046570	17.955566066546400	Dubrovnik-Neretva, South Dubrovnik, 42° 38' 50 '', 17° 57' 20 '', 43° 13' 15'', 17° 57' 20''	1950-10-12	296	54-77	34-51		male		long line, Clupea pilchardus		Kirinc̆ić & Lepetić (1955)	Literature
Raja clavata Linnaeus, 1758	2	42.64722364046570	17.955566066546400	Dubrovnik-Neretva, South Dubrovnik, 42° 38' 50 '', 17° 57' 20 '', 43° 13' 15'', 17° 57' 20''	1950-10-12	296	54-77	34-51		female		long line, Clupea pilchardus		Kirinc̆ić & Lepetić (1955)	Literature
Raja clavata Linnaeus, 1758	1	42.64722364046570	17.955566066546400	Dubrovnik-Neretva, South Dubrovnik, 42° 38' 50 '', 17° 57' 20 '', 43° 13' 15'', 17° 57' 20''	1951-06-13	290	69	47	2.1	female	adult	long line, Clupea pilchardus		Kirinc̆ić & Lepetić (1955)	Literature
Raja clavata Linnaeus, 1758	2	42.64722364046570	17.955566066546400	Dubrovnik-Neretva, South Dubrovnik, 42° 38' 50 '', 17° 57' 20 '', 43° 13' 15'', 17° 57' 20''	1951-07-12	300	52-71	32-49		female		long line, Clupea pilchardus		Kirinc̆ić & Lepetić (1955)	Literature
Raja clavata Linnaeus, 1758	1	42.64722364046570	17.955566066546400	Dubrovnik-Neretva, South Dubrovnik, 42° 38' 50 '', 17° 57' 20 '', 43° 13' 15'', 17° 57' 20''	1950-06-30	380	82	55	3.8	female	adult	long line, Merluccius vulgaris and Clupea pilchardus		Kirinc̆ić & Lepetić (1955)	Literature
Raja clavata Linnaeus, 1758	1	42.64722364046570	17.955566066546400	Dubrovnik-Neretva, South Dubrovnik, 42° 38' 50 '', 17° 57' 20 '', 43° 13' 15'', 17° 57' 20''	1951-08-07	400	78	52	1.9	male	adult	long line, Clupea pilchardus		Kirinc̆ić & Lepetić (1955)	Literature
Raja clavata Linnaeus, 1758	1	42.64722364046570	17.955566066546400	Dubrovnik-Neretva, South Dubrovnik, 42° 38' 50 '', 17° 57' 20 '', 43° 13' 15'', 17° 57' 20''	1952-07-01	400	75	55	3	female	adult	long line, box boops		Kirinc̆ić & Lepetić (1955)	Literature
Raja clavata Linnaeus, 1758	3	45.13072727179240	14.42773299807540	Croatian coasts, 45°07'845, 14°25'664	2002							commercial and scientific fisheries	Dead	Ferrari et al. 2018	Literature
Raja clavata Linnaeus, 1758	116			Croatia	1994-1998, between end of spring and the middle of summer	10-800						bottom trawl survey		Bertrand et al. 2000	MEDITS
Raja clavata Linnaeus, 1758	2	42.448644599282600	18.432326634683800	Molunat	2021-05-29							Longline	Dead	Pero Ugarković, WWF Adria	Citizen Science	Photo/Video Permission No
Raja clavata Linnaeus, 1758	1	42.448644599282600	18.432326634683800	Molunat	2021-06-05							Longline	Dead	Pero Ugarković, WWF Adria	Citizen Science	Photo/Video Permission No
Raja clavata Linnaeus, 1758	1			Croatia	2021-07-03	30						Longline	Released	Pero Ugarković, WWF Adria	Citizen Science	Photo/Video Permission Yes
Raja clavata Linnaeus, 1758	1	42.7674703010818	16.8241887337702	Lastovo, 42°46'02.9"N 16°49'27.1"E	2019-08-05					NA	Egg	snorkeling	NA	MECO Project, Jenny Alexandra	Citizen Science	https://www.facebook.com/photo?fbid=3566906420000854&set=p.3566906420000854
Raja clavata Linnaeus, 1758	1	45.08464414902590	13.620913253177700	Rovinj, Faborsa Bay	2020-08-30		7			NA	Egg	NA	NA	MECO Project, Manuel Staggl	Citizen Science	https://www.facebook.com/groups/haiemittelmeer/?post_id=3153692134748962
Raja clavata Linnaeus, 1758	1	44.968579513382900	14.556986231458000	Krk	2021-07-26							longline	retained	Pero Ugarković, WWF Adria	Citizen Science	Photo/Video Permission No
Raja clavata Linnaeus, 1758	1			Croatia	2021-08-19							longline	retained	Pero Ugarković, WWF Adria	Citizen Science	Photo/Video Permission Yes
Raja clavata Linnaeus, 1758	1	43.487108478468300	16.453849665130000	Split	1892								Dead, body preserved	Natural History Museum Vienna	Historical Data	NMW - 78906
Raja clavata Linnaeus, 1758	2	45.31983355331530	14.422692188749500	Rijeka	1842							bought	Dead, body preserved	Natural History Museum Vienna	Historical Data	NMW - 87403
Raja clavata Linnaeus, 1758	1	43.487108478468300	16.453849665130000	Split	1889								Dead, body preserved	Natural History Museum Vienna	Historical Data	NMW - 87404
Raja clavata Linnaeus, 1758	3			Croatia	Acqu. Nov. 1999							present	Dead, body preserved	Natural History Museum Vienna	Historical Data	NMW - not inventarized
Raja clavata Linnaeus, 1758	1				1984									Jardas 1984	Literature
	392
Raja miraletus Linnaeus, 1758	1	43.51922544794330	16.262702448852300	Trogir									Dead, Body preserved	Natural History Museum Split	Historical Data	Photograph on website: https://www.prirodoslovni.hr/Inventarna/Inventarna.html
Raja miraletus Linnaeus, 1758	1	42.628056025536600	18.073102541936600	Dubrovnik area									Dead, Body preserved	Mušin, 1989, Natural History Museum Dubrovnik	Historical Data
Raja miraletus Linnaeus, 1758	1	45.276298208081400	14.538676665774500	Urinj	21.08.1990	20	25				juvenile		Dead, Body preserved	Marcelo Kovačić marcelo@prirodoslovni.com, Natural History Museum Rijeka	Historical Data
Raja miraletus Linnaeus, 1758	1	43.32606730622400	16.864720815487900	Vošćica	19.10.1990	35	8				neonatal		Dead, Body preserved	Marcelo Kovačić marcelo@prirodoslovni.com, Natural History Museum Rijeka	Historical Data
Raja miraletus Linnaeus, 1758	1	42.64722364046570	17.955566066546400	Dubrovnik-Neretva, South Dubrovnik, 42° 38' 50 '', 17° 57' 20 '', 43° 13' 15'', 17° 57' 20''	1951-09-21	120	39	24	0.3	female		long line, box boops		Kirinc̆ić & Lepetić (1955)	Literature
Raja miraletus Linnaeus, 1758	1	42.64722364046570	17.955566066546400	Dubrovnik-Neretva, South Dubrovnik, 42° 38' 50 '', 17° 57' 20 '', 43° 13' 15'', 17° 57' 20''	1951-11-07	115	39	24	0.2	female		long line, Smaris vulgaris and Smaris alceldo		Kirinc̆ić & Lepetić (1955)	Literature
Raja miraletus Linnaeus, 1758	9	45.13072727179240	14.42773299807540	Croatian coasts, 45°07'845, 14°25'664	2002							commercial and scientific fisheries	Dead	Ferrari et al. 2018	Literature
Raja miraletus Linnaeus, 1758	44			Croatia	1994-1998, between end of spring and the middle of summer	10-800						bottom trawl survey		Bertrand et al. 2000	MEDITS
Raja miraletus Linnaeus, 1758	1	44.95811397716150	14.363960832668300	Cres	2021-05-19	20						Camera	Alive	Pero Ugarković, WWF Adria	Citizen Science	Photo/Video Permission Yes
Raja miraletus Linnaeus, 1758	1	43.487108478468300	16.453849665130000	Split	March 1882								Dead, body preserved	Natural History Museum Vienna	Historical Data	NMW - 87864
Raja miraletus Linnaeus, 1758	1				1984									Jardas 1984	Literature
	62
Raja montagui Fowler, 1910	1	43.40790876911500	16.66443452121730	Brac Channel	1956								Dead, Body preserved	Boban and Vladovi 2013, Natural History Museum Split	Historical Data	Photograph on website: https://www.prirodoslovni.hr/Inventarna/Inventarna.html
Raja montagui Fowler, 1910	1	44.771945553484800	14.294178335046100	Kvarner, west of Zeča	27.02.2003	50	10				neonatal		Dead, Body preserved	Marcelo Kovačić marcelo@prirodoslovni.com, Natural History Museum Rijeka	Historical Data
Raja montagui Fowler, 1910	1	42.64722364046570	17.955566066546400	Dubrovnik-Neretva, South Dubrovnik, 42° 38' 50 '', 17° 57' 20 '', 43° 13' 15'', 17° 57' 20''	1951-06-30	380	69	47	2.2	male	adult	long line		Kirinc̆ić & Lepetić (1955)	Literature
Raja montagui Fowler, 1910	1	42.64722364046570	17.955566066546400	Dubrovnik-Neretva, South Dubrovnik, 42° 38' 50 '', 17° 57' 20 '', 43° 13' 15'', 17° 57' 20''	1952-07-01	400	69	44	1.8	male	adult	long line, box boops		Kirinc̆ić & Lepetić (1955)	Literature
Raja montagui Fowler, 1910	1	42.64722364046570	17.955566066546400	Dubrovnik-Neretva, South Dubrovnik, 42° 38' 50 '', 17° 57' 20 '', 43° 13' 15'', 17° 57' 20''	1951-07-31	680	89	60	4.2	female	adult	long line, box boops		Kirinc̆ić & Lepetić (1955)	Literature
Raja montagui Fowler, 1910	14			Croatia	1994-1998, between end of spring and the middle of summer	10-800						bottom trawl survey		Bertrand et al. 2000	MEDITS
Raja montagui Fowler, 1910	4	43.35706361691630	16.296988941032200	Solta	1883								Dead, body preserved	Natural History Museum Vienna	Historical Data	NMW - 18661
Raja montagui Fowler, 1910	1				1984									Jardas 1984	Literature
	24
Raja polystigma Regan, 1923	1	42.628056025536600	18.073102541936600	Dubrovnik area									Dead, Body preserved	Mušin, 1989, Natural History Museum Dubrovnik	Historical Data	wrongly identified as Raja montagui
Raja polystigma Regan, 1923	1			Island of Ist	2022-07-19	40								Pero Ugarković, WWF Adria; Photo by Dario Marinov	Citizen Science
Raja polystigma Regan, 1923	1	44.994078232473600	14.549776453724300	Veglia	latest 1987								Dead, body preserved	Natural History Museum Vienna	Historical Data	NMW - 86685
	3
Raja radula Delaroche, 1809	1				1984									Jardas 1984	Literature
	1
Rostroraja alba (Lacepède, 1803)	1	42.628056025536600	18.073102541936600	Dubrovnik area									Dead, Body preserved	Mušin, 1989, Natural History Museum Dubrovnik	Historical Data
Rostroraja alba (Lacepède, 1803)	1	44.11004227053750	15.209420002987800	Zadar	1.10.1879					male	juvenile	bought at Rijeka market	Dead, Body preserved	S. Vanni 1992, Museo di Storia Naturale dell'Università di Firenze	Historical Data
Rostroraja alba (Lacepède, 1803)	1	44.11004227053750	15.209420002987800	Zadar	1.10.1879					female	juvenile	bought at Rijeka market	Dead, Body preserved	S. Vanni 1992, Museo di Storia Naturale dell'Università di Firenze	Historical Data
Rostroraja alba (Lacepède, 1803)	1	43.487108478468300	16.453849665130000	Split	1881								Dead, body preserved	Natural History Museum Vienna	Historical Data	NMW - 50173:1	selbe art
Rostroraja alba (Lacepède, 1803)	1	43.487108478468300	16.453849665130000	Split									Dead, body preserved	Natural History Museum Vienna	Historical Data	NMW - 50173:2	aufgemacht --> art bestätigt, Fotos gemacht
Rostroraja alba (Lacepède, 1803)	1	42.64145119475300	17.717938455665800	Mljet, 3 NM SE from the island of Mljet 42 N 38488 17 E 43075	14.06.2008	100-125	35.5				juvenile		Dead, Body preserved	Marcelo Kovačić marcelo@prirodoslovni.com, Natural History Museum Rijeka	Historical Data
Rostroraja alba (Lacepède, 1803)	1			near Šćedro Island	20.01.2022								dead, found at fishmarket in Split	Pero Ugarković, WWF Adria	Citizen Science Data
Rostroraja alba (Lacepède, 1803)	1				30.11.2022								dead, found at fishmarket in Split	Pero Ugarković, WWF Adria	Citizen Science Data
	8
Scyliorhinus canicula (Linnaeus, 1758)	1	43.40790876911500	16.66443452121730	Brac Channel			96.71			female	adult		Dead, Body preserved	Natural History Museum Split	Historical Data	Photograph on website: https://www.prirodoslovni.hr/Inventarna/Inventarna.html	Measured with Fiji
Scyliorhinus canicula (Linnaeus, 1758)	1						43.672				adult		Dead, Body preserved	Natural History Museum Split	Historical Data	Photograph on website: https://www.prirodoslovni.hr/Inventarna/Inventarna.html	Measured with Fiji
Scyliorhinus canicula (Linnaeus, 1758)	1	43.40790876911500	16.66443452121730	Brac Channel	1956								Dead, Body preserved	Natural History Museum Split	Historical Data	Photograph on website: https://www.prirodoslovni.hr/Inventarna/Inventarna.html
Scyliorhinus canicula (Linnaeus, 1758)	2	42.628056025536600	18.073102541936600	Dubrovnik area									Dead, Body preserved	Mušin, 1989, Natural History Museum Dubrovnik	Historical Data
Scyliorhinus canicula (Linnaeus, 1758)	1			Čavljena	28.04.1994	35	21				juvenile		Dead, Body preserved	Marcelo Kovačić marcelo@prirodoslovni.com, Natural History Museum Rijeka	Historical Data
Scyliorhinus canicula (Linnaeus, 1758)	1	44.636477578970000	14.240558593491200	Kvarner, west of Unije	27.03.2003	50	18				juvenile		Dead, Body preserved	Marcelo Kovačić marcelo@prirodoslovni.com, Natural History Museum Rijeka	Historical Data
Scyliorhinus canicula (Linnaeus, 1758)	1	44.77560139074270	14.292890874728700	Kvarner, west of Zeča	27.02.2003	50							Dead, Body preserved	Marcelo Kovačić marcelo@prirodoslovni.com, Natural History Museum Rijeka	Historical Data
Scyliorhinus canicula (Linnaeus, 1758)	1	45.285808597390500	14.412691908263400	Kvarner, Bay of Rijeka 45 N 13 14 E 30	22.3.2017	50							Dead, Body preserved	Marcelo Kovačić marcelo@prirodoslovni.com, Natural History Museum Rijeka	Historical Data
Scyliorhinus canicula (Linnaeus, 1758)	1	45.31983355331530	14.422692188749500	Rijeka	28.11.1879					female		bought at Rijeka market	Dead, Body preserved	S. Vanni 1992, Museo di Storia Naturale dell'Università di Firenze	Historical Data
Scyliorhinus canicula (Linnaeus, 1758)	1	44.11004227053750	15.209420002987800	Zadar	27.10.1879					female		bought at Zadar market	Dead, Body preserved	S. Vanni 1992, Museo di Storia Naturale dell'Università di Firenze	Historical Data
Scyliorhinus canicula (Linnaeus, 1758)	1	42.64722364046570	17.955566066546400	Dubrovnik-Neretva, South Dubrovnik, 42° 38' 50 '', 17° 57' 20 '', 43° 13' 15'', 17° 57' 20''	1950-07-15	115	27		0.1	female	juvenile	long line, box boops		Kirinc̆ić & Lepetić (1955)	Literature
Scyliorhinus canicula (Linnaeus, 1758)	1	42.64722364046570	17.955566066546400	Dubrovnik-Neretva, South Dubrovnik, 42° 38' 50 '', 17° 57' 20 '', 43° 13' 15'', 17° 57' 20''	1950-08-03	100	38-40			male	adult	long line, Trachurus sp.		Kirinc̆ić & Lepetić (1955)	Literature
Scyliorhinus canicula (Linnaeus, 1758)	2	42.64722364046570	17.955566066546400	Dubrovnik-Neretva, South Dubrovnik, 42° 38' 50 '', 17° 57' 20 '', 43° 13' 15'', 17° 57' 20''	1950-08-03	100	38-40			female	adult	long line, Trachurus sp.		Kirinc̆ić & Lepetić (1955)	Literature
Scyliorhinus canicula (Linnaeus, 1758)	1	42.64722364046570	17.955566066546400	Dubrovnik-Neretva, South Dubrovnik, 42° 38' 50 '', 17° 57' 20 '', 43° 13' 15'', 17° 57' 20''	1951-06-16	100	35		0.1	female	adult	long line, Clupea pilchardus		Kirinc̆ić & Lepetić (1955)	Literature
Scyliorhinus canicula (Linnaeus, 1758)	4	42.64722364046570	17.955566066546400	Dubrovnik-Neretva, South Dubrovnik, 42° 38' 50 '', 17° 57' 20 '', 43° 13' 15'', 17° 57' 20''	1951-08-30	120	26-43			male		long line, Trachurus sp.		Kirinc̆ić & Lepetić (1955)	Literature
Scyliorhinus canicula (Linnaeus, 1758)	1	42.64722364046570	17.955566066546400	Dubrovnik-Neretva, South Dubrovnik, 42° 38' 50 '', 17° 57' 20 '', 43° 13' 15'', 17° 57' 20''	1951-08-30	120	35		0.2		adult	long line, box boops		Kirinc̆ić & Lepetić (1955)	Literature
Scyliorhinus canicula (Linnaeus, 1758)	6	42.64722364046570	17.955566066546400	Dubrovnik-Neretva, South Dubrovnik, 42° 38' 50 '', 17° 57' 20 '', 43° 13' 15'', 17° 57' 20''	1951-08-30	120	38-42			male	adult	long line, box boops		Kirinc̆ić & Lepetić (1955)	Literature
Scyliorhinus canicula (Linnaeus, 1758)	4	42.64722364046570	17.955566066546400	Dubrovnik-Neretva, South Dubrovnik, 42° 38' 50 '', 17° 57' 20 '', 43° 13' 15'', 17° 57' 20''	1951-08-30	120	38-42			female	adult	long line, box boops		Kirinc̆ić & Lepetić (1955)	Literature
Scyliorhinus canicula (Linnaeus, 1758)	1	42.64722364046570	17.955566066546400	Dubrovnik-Neretva, South Dubrovnik, 42° 38' 50 '', 17° 57' 20 '', 43° 13' 15'', 17° 57' 20''	1951-08-30	140	38-40			male	adult	long line, box boops		Kirinc̆ić & Lepetić (1955)	Literature
Scyliorhinus canicula (Linnaeus, 1758)	1	42.64722364046570	17.955566066546400	Dubrovnik-Neretva, South Dubrovnik, 42° 38' 50 '', 17° 57' 20 '', 43° 13' 15'', 17° 57' 20''	1951-08-30	140	38-40			female	adult	long line, box boops		Kirinc̆ić & Lepetić (1955)	Literature
Scyliorhinus canicula (Linnaeus, 1758)	1	42.64722364046570	17.955566066546400	Dubrovnik-Neretva, South Dubrovnik, 42° 38' 50 '', 17° 57' 20 '', 43° 13' 15'', 17° 57' 20''	1951-08-30	140	40		0.2		adult	long line, box boops		Kirinc̆ić & Lepetić (1955)	Literature
Scyliorhinus canicula (Linnaeus, 1758)	2	42.64722364046570	17.955566066546400	Dubrovnik-Neretva, South Dubrovnik, 42° 38' 50 '', 17° 57' 20 '', 43° 13' 15'', 17° 57' 20''	1951-09-21	120	41			male	adult	long line, box boops		Kirinc̆ić & Lepetić (1955)	Literature
Scyliorhinus canicula (Linnaeus, 1758)	1	42.64722364046570	17.955566066546400	Dubrovnik-Neretva, South Dubrovnik, 42° 38' 50 '', 17° 57' 20 '', 43° 13' 15'', 17° 57' 20''	1951-09-21	120	42		0.1	female	adult	long line, box boops		Kirinc̆ić & Lepetić (1955)	Literature
Scyliorhinus canicula (Linnaeus, 1758)	4	42.64722364046570	17.955566066546400	Dubrovnik-Neretva, South Dubrovnik, 42° 38' 50 '', 17° 57' 20 '', 43° 13' 15'', 17° 57' 20''	1951-09-21	120	39-46			male	adult	long line, box boops		Kirinc̆ić & Lepetić (1955)	Literature
Scyliorhinus canicula (Linnaeus, 1758)	3	42.64722364046570	17.955566066546400	Dubrovnik-Neretva, South Dubrovnik, 42° 38' 50 '', 17° 57' 20 '', 43° 13' 15'', 17° 57' 20''	1951-11-07	115	41-44			male	adult	long line, Smaris vulgaris and Smaris alceldo		Kirinc̆ić & Lepetić (1955)	Literature
Scyliorhinus canicula (Linnaeus, 1758)	1	42.64722364046570	17.955566066546400	Dubrovnik-Neretva, South Dubrovnik, 42° 38' 50 '', 17° 57' 20 '', 43° 13' 15'', 17° 57' 20''	1951-11-07	115	45		0.4	male	adult	long line, Smaris vulgaris and Smaris alceldo		Kirinc̆ić & Lepetić (1955)	Literature
Scyliorhinus canicula (Linnaeus, 1758)	2	42.64722364046570	17.955566066546400	Dubrovnik-Neretva, South Dubrovnik, 42° 38' 50 '', 17° 57' 20 '', 43° 13' 15'', 17° 57' 20''	1951-11-07	115	39-41			female	adult	long line, Smaris vulgaris and Smaris alceldo		Kirinc̆ić & Lepetić (1955)	Literature
Scyliorhinus canicula (Linnaeus, 1758)	3	42.64722364046570	17.955566066546400	Dubrovnik-Neretva, South Dubrovnik, 42° 38' 50 '', 17° 57' 20 '', 43° 13' 15'', 17° 57' 20''	1951-11-07	115	43			male	adult	long line, Smaris vulgaris and Smaris alceldo		Kirinc̆ić & Lepetić (1955)	Literature
Scyliorhinus canicula (Linnaeus, 1758)	1	42.64722364046570	17.955566066546400	Dubrovnik-Neretva, South Dubrovnik, 42° 38' 50 '', 17° 57' 20 '', 43° 13' 15'', 17° 57' 20''	1952-01-30	100	39		0.2	female	adult	long line, box boops		Kirinc̆ić & Lepetić (1955)	Literature
Scyliorhinus canicula (Linnaeus, 1758)	1	42.64722364046570	17.955566066546400	Dubrovnik-Neretva, South Dubrovnik, 42° 38' 50 '', 17° 57' 20 '', 43° 13' 15'', 17° 57' 20''	1952-01-30	100	39-42			male	adult	long line, box boops		Kirinc̆ić & Lepetić (1955)	Literature
Scyliorhinus canicula (Linnaeus, 1758)	1	42.64722364046570	17.955566066546400	Dubrovnik-Neretva, South Dubrovnik, 42° 38' 50 '', 17° 57' 20 '', 43° 13' 15'', 17° 57' 20''	1952-01-30	100	39-42			female	adult	long line, box boops		Kirinc̆ić & Lepetić (1955)	Literature
Scyliorhinus canicula (Linnaeus, 1758)	2	42.64722364046570	17.955566066546400	Dubrovnik-Neretva, South Dubrovnik, 42° 38' 50 '', 17° 57' 20 '', 43° 13' 15'', 17° 57' 20''	1952-01-30	100	41-70			male	adult	long line, box boops		Kirinc̆ić & Lepetić (1955)	Literature
Scyliorhinus canicula (Linnaeus, 1758)	1	42.64722364046570	17.955566066546400	Dubrovnik-Neretva, South Dubrovnik, 42° 38' 50 '', 17° 57' 20 '', 43° 13' 15'', 17° 57' 20''	1952-01-30	100	41-70			female	adult	long line, box boops		Kirinc̆ić & Lepetić (1955)	Literature
Scyliorhinus canicula (Linnaeus, 1758)	3	42.64722364046570	17.955566066546400	Dubrovnik-Neretva, South Dubrovnik, 42° 38' 50 '', 17° 57' 20 '', 43° 13' 15'', 17° 57' 20''	1952-03-11	140	30-42			male	adult	long line, Merluccius vulgaris		Kirinc̆ić & Lepetić (1955)	Literature
Scyliorhinus canicula (Linnaeus, 1758)	1	42.64722364046570	17.955566066546400	Dubrovnik-Neretva, South Dubrovnik, 42° 38' 50 '', 17° 57' 20 '', 43° 13' 15'', 17° 57' 20''	1952-03-11	140	30-42			female	adult	long line, Merluccius vulgaris		Kirinc̆ić & Lepetić (1955)	Literature
Scyliorhinus canicula (Linnaeus, 1758)	2	42.64722364046570	17.955566066546400	Dubrovnik-Neretva, South Dubrovnik, 42° 38' 50 '', 17° 57' 20 '', 43° 13' 15'', 17° 57' 20''	1952-04-17	120	41				adult	long line, Clupea pilchardus		Kirinc̆ić & Lepetić (1955)	Literature
Scyliorhinus canicula (Linnaeus, 1758)	1	42.64722364046570	17.955566066546400	Dubrovnik-Neretva, South Dubrovnik, 42° 38' 50 '', 17° 57' 20 '', 43° 13' 15'', 17° 57' 20''	1952-05-28	100	64		0.3	male	adult	long line, Trachurus sp.		Kirinc̆ić & Lepetić (1955)	Literature
Scyliorhinus canicula (Linnaeus, 1758)	1	42.64722364046570	17.955566066546400	Dubrovnik-Neretva, South Dubrovnik, 42° 38' 50 '', 17° 57' 20 '', 43° 13' 15'', 17° 57' 20''	1950-07-26	200	36		0.2	male	adult	long line, Trachurus sp.		Kirinc̆ić & Lepetić (1955)	Literature
Scyliorhinus canicula (Linnaeus, 1758)	1	42.64722364046570	17.955566066546400	Dubrovnik-Neretva, South Dubrovnik, 42° 38' 50 '', 17° 57' 20 '', 43° 13' 15'', 17° 57' 20''	1951-07-10	200	37		0.2	female	adult	long line, box boops		Kirinc̆ić & Lepetić (1955)	Literature
Scyliorhinus canicula (Linnaeus, 1758)	1	42.64722364046570	17.955566066546400	Dubrovnik-Neretva, South Dubrovnik, 42° 38' 50 '', 17° 57' 20 '', 43° 13' 15'', 17° 57' 20''	1951-08-21	210	28-40			male		long line, box boops		Kirinc̆ić & Lepetić (1955)	Literature
Scyliorhinus canicula (Linnaeus, 1758)	2	42.64722364046570	17.955566066546400	Dubrovnik-Neretva, South Dubrovnik, 42° 38' 50 '', 17° 57' 20 '', 43° 13' 15'', 17° 57' 20''	1951-08-21	210	28-40			female		long line, box boops		Kirinc̆ić & Lepetić (1955)	Literature
Scyliorhinus canicula (Linnaeus, 1758)	1	42.64722364046570	17.955566066546400	Dubrovnik-Neretva, South Dubrovnik, 42° 38' 50 '', 17° 57' 20 '', 43° 13' 15'', 17° 57' 20''	1951-09-17	180	52		1	female	adult	long line, box boops		Kirinc̆ić & Lepetić (1955)	Literature
Scyliorhinus canicula (Linnaeus, 1758)	1	42.64722364046570	17.955566066546400	Dubrovnik-Neretva, South Dubrovnik, 42° 38' 50 '', 17° 57' 20 '', 43° 13' 15'', 17° 57' 20''	1952-02-23	230	43		0.1	female	adult	long line, box boops		Kirinc̆ić & Lepetić (1955)	Literature
Scyliorhinus canicula (Linnaeus, 1758)	2	42.64722364046570	17.955566066546400	Dubrovnik-Neretva, South Dubrovnik, 42° 38' 50 '', 17° 57' 20 '', 43° 13' 15'', 17° 57' 20''	1952-04-15	200	30-38				adult	long line, box boops		Kirinc̆ić & Lepetić (1955)	Literature
Scyliorhinus canicula (Linnaeus, 1758)	1	42.64722364046570	17.955566066546400	Dubrovnik-Neretva, South Dubrovnik, 42° 38' 50 '', 17° 57' 20 '', 43° 13' 15'', 17° 57' 20''	1952-04-15	200	33-42			male	adult	long line, box boops		Kirinc̆ić & Lepetić (1955)	Literature
Scyliorhinus canicula (Linnaeus, 1758)	2	42.64722364046570	17.955566066546400	Dubrovnik-Neretva, South Dubrovnik, 42° 38' 50 '', 17° 57' 20 '', 43° 13' 15'', 17° 57' 20''	1952-04-15	200	33-42			female	adult	long line, box boops		Kirinc̆ić & Lepetić (1955)	Literature
Scyliorhinus canicula (Linnaeus, 1758)	1	42.64722364046570	17.955566066546400	Dubrovnik-Neretva, South Dubrovnik, 42° 38' 50 '', 17° 57' 20 '', 43° 13' 15'', 17° 57' 20''	1952-05-26	250	41		0.2	male	adult	long line, box boops		Kirinc̆ić & Lepetić (1955)	Literature
Scyliorhinus canicula (Linnaeus, 1758)	2	42.64722364046570	17.955566066546400	Dubrovnik-Neretva, South Dubrovnik, 42° 38' 50 '', 17° 57' 20 '', 43° 13' 15'', 17° 57' 20''	1950-07-15	300	18-27			female	juvenile	long line, Clupea pilchardus		Kirinc̆ić & Lepetić (1955)	Literature
Scyliorhinus canicula (Linnaeus, 1758)	1	42.64722364046570	17.955566066546400	Dubrovnik-Neretva, South Dubrovnik, 42° 38' 50 '', 17° 57' 20 '', 43° 13' 15'', 17° 57' 20''	1950-11-07	290	36		0.2	female	adult	long line, Clupea pilchardus		Kirinc̆ić & Lepetić (1955)	Literature
Scyliorhinus canicula (Linnaeus, 1758)	2	42.64722364046570	17.955566066546400	Dubrovnik-Neretva, South Dubrovnik, 42° 38' 50 '', 17° 57' 20 '', 43° 13' 15'', 17° 57' 20''	1951-07-12	300	36-38			female	adult	long line, Clupea pilchardus		Kirinc̆ić & Lepetić (1955)	Literature
Scyliorhinus canicula (Linnaeus, 1758)	1	42.64722364046570	17.955566066546400	Dubrovnik-Neretva, South Dubrovnik, 42° 38' 50 '', 17° 57' 20 '', 43° 13' 15'', 17° 57' 20''	1951-07-12	300	38-41			male	adult	long line, Clupea pilchardus		Kirinc̆ić & Lepetić (1955)	Literature
Scyliorhinus canicula (Linnaeus, 1758)	1	42.64722364046570	17.955566066546400	Dubrovnik-Neretva, South Dubrovnik, 42° 38' 50 '', 17° 57' 20 '', 43° 13' 15'', 17° 57' 20''	1951-07-12	300	38-41			female	adult	long line, Clupea pilchardus		Kirinc̆ić & Lepetić (1955)	Literature
Scyliorhinus canicula (Linnaeus, 1758)	3	42.64722364046570	17.955566066546400	Dubrovnik-Neretva, South Dubrovnik, 42° 38' 50 '', 17° 57' 20 '', 43° 13' 15'', 17° 57' 20''	1951-08-16	280	38-40			female	adult	long line		Kirinc̆ić & Lepetić (1955)	Literature
Scyliorhinus canicula (Linnaeus, 1758)	1	42.64722364046570	17.955566066546400	Dubrovnik-Neretva, South Dubrovnik, 42° 38' 50 '', 17° 57' 20 '', 43° 13' 15'', 17° 57' 20''	1952-04-15	300	25		0.2		juvenile	long line		Kirinc̆ić & Lepetić (1955)	Literature
Scyliorhinus canicula (Linnaeus, 1758)	1	42.64722364046570	17.955566066546400	Dubrovnik-Neretva, South Dubrovnik, 42° 38' 50 '', 17° 57' 20 '', 43° 13' 15'', 17° 57' 20''	1952-08-15	300	37		0.2	male	adult	long line, Clupea pilchardus		Kirinc̆ić & Lepetić (1955)	Literature
Scyliorhinus canicula (Linnaeus, 1758)	1	42.64722364046570	17.955566066546400	Dubrovnik-Neretva, South Dubrovnik, 42° 38' 50 '', 17° 57' 20 '', 43° 13' 15'', 17° 57' 20''	1952-08-15	300	37-41			male	adult	long line, Clupea pilchardus		Kirinc̆ić & Lepetić (1955)	Literature
Scyliorhinus canicula (Linnaeus, 1758)	1	42.64722364046570	17.955566066546400	Dubrovnik-Neretva, South Dubrovnik, 42° 38' 50 '', 17° 57' 20 '', 43° 13' 15'', 17° 57' 20''	1952-08-15	300	37-41			female	adult	long line, Clupea pilchardus		Kirinc̆ić & Lepetić (1955)	Literature
Scyliorhinus canicula (Linnaeus, 1758)	218			Croatia	1994-1998, between end of spring and the middle of summer	10-800						bottom trawl survey		Bertrand et al. 2000	MEDITS
Scyliorhinus canicula (Linnaeus, 1758)	1	44.785816614856900	13.92736302124650	Premantura	2017-06-04	15-20	~50			NA	Adult	SCUBA diving	Alive	MECO Project, Martin Weber	Citizen Science	https://www.facebook.com/groups/haiemittelmeer/permalink/2173203936131125/
Scyliorhinus canicula (Linnaeus, 1758)	1	45.14158460528840	13.592025147492400	Vrsar, dive site Banjol	2021-06-13	25	50			NA	Adult	SCUBA diving	Alive	MECO Project, Tanja Sommer	Citizen Science	https://www.facebook.com/groups/haiemittelmeer/permalink/3957464834371684/
Scyliorhinus canicula (Linnaeus, 1758)	1	45.14158460528840	13.592025147492400	Vrsar, Baron Gautsch	2021-06-13					NA		SCUBA diving	Alive	MECO Project, Rainer Wagner	Citizen Science	https://www.facebook.com/photo?fbid=10225510475497528&set=pcb.10225510478337599
Scyliorhinus canicula (Linnaeus, 1758)	1				1984									Jardas 1984	Literature
	312
Scyliorhinus duhamelii (Garman, 1913)	1	44.19721219883510	14.866921690264900	Molat	2021-06-28	20						Camera	Alive	Pero Ugarković, WWF Adria	Citizen Science	Photo/Video Permission Yes
Scyliorhinus duhamelii (Garman, 1913)	1	44.75539541162730	14.758478475371700	Rab	2021-08-06	30						camera	alive	Pero Ugarković, WWF Adria	Citizen Science	Photo/Video Permission Yes
Scyliorhinus duhamelii (Garman, 1913)	4	44.75539541162730	14.758478475371700	Rab	2021-09-04							longline	retained	Pero Ugarković, WWF Adria	Citizen Science	Photo/Video Permission No
Scyliorhinus duhamelii (Garman, 1913)	9			Croatia	2021-09-04							no	retained	Pero Ugarković, WWF Adria	Citizen Science	Photo/Video Permission No
	15
Scyliorhinus stellaris (Linnaeus, 1758)	1	43.487108478468300	16.453849665130000	Split			69.399				juvenile		Dead, Body preserved	Natural History Museum Split	Historical Data	Photograph on website: https://www.prirodoslovni.hr/Inventarna/Inventarna.html	Measured with Fiji
Scyliorhinus stellaris (Linnaeus, 1758)	1	43.487108478468300	16.453849665130000	Split			81.356				adult		Dead, Body preserved	Natural History Museum Split	Historical Data	Photograph on website: https://www.prirodoslovni.hr/Inventarna/Inventarna.html	Measured with Fiji
Scyliorhinus stellaris (Linnaeus, 1758)	2	42.628056025536600	18.073102541936600	Dubrovnik area									Dead, Body preserved	Mušin, 1989, Natural History Museum Dubrovnik	Historical Data
Scyliorhinus stellaris (Linnaeus, 1758)	1	45.21324464562110	14.617183249770300	Jadran	March 1888		64				juvenile		Dead, Body preserved	Marcelo Kovačić marcelo@prirodoslovni.com, Natural History Museum Rijeka	Historical Data
Scyliorhinus stellaris (Linnaeus, 1758)	1	43.32606730622400	16.864720815487900	Vošćica	14.10.1990	20	21				juvenile		Dead, Body preserved	Marcelo Kovačić marcelo@prirodoslovni.com, Natural History Museum Rijeka	Historical Data
Scyliorhinus stellaris (Linnaeus, 1758)	1			Čavljena	28.04.1994	35	21				juvenile		Dead, Body preserved	Marcelo Kovačić marcelo@prirodoslovni.com, Natural History Museum Rijeka	Historical Data
Scyliorhinus stellaris (Linnaeus, 1758)	1	44.636477578970000	14.240558593491200	Kvarner, west of Unije	27.03.2003	50	15				neonatal		Dead, Body preserved	Marcelo Kovačić marcelo@prirodoslovni.com, Natural History Museum Rijeka	Historical Data
Scyliorhinus stellaris (Linnaeus, 1758)	1	45.285808597390500	14.412691908263400	Kvarner, Bay of Rijeka 45 N 13 14 E 30	22.3.2017	50							Dead, Body preserved	Marcelo Kovačić marcelo@prirodoslovni.com, Natural History Museum Rijeka	Historical Data
Scyliorhinus stellaris (Linnaeus, 1758)	1	44.11004227053750	15.209420002987800	Zadar	1.10.1879					female		bought at Zadar market	Dead, Body preserved	S. Vanni 1992, Museo di Storia Naturale dell'Università di Firenze	Historical Data
Scyliorhinus stellaris (Linnaeus, 1758)	1	42.65888461759900	18.08412136388700	Gruž	15.10.1879					female	juvenile	present from S. Pullich	Dead, Body preserved	S. Vanni 1992, Museo di Storia Naturale dell'Università di Firenze	Historical Data
Scyliorhinus stellaris (Linnaeus, 1758)	1			Croatia	1994-1998, between end of spring and the middle of summer	10-800						bottom trawl survey		Bertrand et al. 2000	MEDITS
Scyliorhinus stellaris (Linnaeus, 1758)	1	44.8848456410865	13.774935465349900	Pula	2021-06-16	15						Camera	Alive	Pero Ugarković, WWF Adria	Citizen Science	Photo/Video Permission Yes
Scyliorhinus stellaris (Linnaeus, 1758)	100	44.95944981147410	14.407944354623500	Cres, Krusija	2015-06-07	31-100				NA	Eggs	SCUBA diving	Alive	MECO Project, Patrick L. Jambura	Citizen Science
Scyliorhinus stellaris (Linnaeus, 1758)	1	45.07715023016750	14.172331751929300	Rabac, Girandella Wall	2016-06-10	16-30				NA	Eggs	SCUBA diving	Alive	MECO Project, Markus Dengg	Citizen Science	https://www.facebook.com/groups/2079909468793906/permalink/2082198685231651/
Scyliorhinus stellaris (Linnaeus, 1758)	100	44.95944981147410	14.407944354623500	Cres, Krusija	2019-06-04	25				NA	Eggs	SCUBA diving	Alive	MECO Project, Harald Minarik	Citizen Science	https://www.facebook.com/groups/2079909468793906/permalink/2173203936131125/
Scyliorhinus stellaris (Linnaeus, 1758)	1	44.95811397716150	14.363960832668300	Cres	2019-06-08	10				NA	Juvenile	SCUBA diving	Alive	MECO Project, Ramashakti Hanna Sikora	Citizen Science	https://www.facebook.com/photo.php?fbid=2373443596049740&set=a.1193204360740342&type=3
Scyliorhinus stellaris (Linnaeus, 1758)	4	44.95811397716150	14.363960832668300	Cres	2019-07-02					NA	Eggs	SCUBA diving	Alive	MECO Project, Mio Hübner	Citizen Science	https://www.facebook.com/photo.php?fbid=10213557963054751&set=gm.2222053631246155&type=3&theater&ifg=1
Scyliorhinus stellaris (Linnaeus, 1758)	1	44.957965160498600	14.528265274464500	Krk, Plavnik Cave	2020-07-24					NA	Egg	SCUBA diving	Alive	MECO Project, Thomas Schimmerl	Citizen Science	https://www.facebook.com/groups/haiemittelmeer/permalink/3070137363104440/
Scyliorhinus stellaris (Linnaeus, 1758)	1	44.968579513382900	14.556986231458000	Krk	2020-07-06	18				NA		SCUBA diving	Alive	MECO Project, Sabine (mollebine)	Citizen Science	https://www.instagram.com/p/CCdjkWoqSzM/
Scyliorhinus stellaris (Linnaeus, 1758)	1				1984									Jardas 1984	Literature
	222
Sphyrna zygaena (Linnaeus, 1758)	1	43.23938449505340	16.637717093035200	Hvar channel	1939		65.961				juvenile		Dead, Body preserved	Natural History Museum Split	Historical Data	Photograph on website: https://www.prirodoslovni.hr/Inventarna/Inventarna.html	Measured with Fiji
Sphyrna zygaena (Linnaeus, 1758)	1	42.628056025536600	18.073102541936600	Dubrovnik area	1873								Dead, Body preserved	Mušin, 1989, Natural History Museum Dubrovnik	Historical Data
Sphyrna zygaena (Linnaeus, 1758)	1	45.29885905943140	14.548393168188800	Bakar	01.11.1956		80				juvenile		Dead, Body preserved	Marcelo Kovačić marcelo@prirodoslovni.com, Natural History Museum Rijeka	Historical Data
	3
Squalus acanthias Linnaeus, 1758	2	42.628056025536600	18.073102541936600	Dubrovnik area									Dead, Body preserved	Mušin, 1989, Natural History Museum Dubrovnik	Historical Data
Squalus acanthias Linnaeus, 1758	1	43.487108478468300	16.453849665130000	Split			79.252			female	adult		Dead, Body preserved	Natural History Museum Split	Historical Data	Photograph on website: https://www.prirodoslovni.hr/Inventarna/Inventarna.html	Measured with Fiji
Squalus acanthias Linnaeus, 1758	1			Central Adriatic, Croatia	1955						juvenile		Dead, Body preserved	Natural History Museum Split	Historical Data	Photograph on website: https://www.prirodoslovni.hr/Inventarna/Inventarna.html
Squalus acanthias Linnaeus, 1758	1			MEDITS 02	2002						juvenile		Dead, Body preserved	Natural History Museum Split	Historical Data	Photograph on website: https://www.prirodoslovni.hr/Inventarna/Inventarna.html
Squalus acanthias Linnaeus, 1758	1			MEDITS 02	2002						juvenile		Dead, Body preserved	Natural History Museum Split	Historical Data	Photograph on website: https://www.prirodoslovni.hr/Inventarna/Inventarna.html
Squalus acanthias Linnaeus, 1758	1	44.89511881336630	14.600786260449400	Kvarner			40				juvenile		Dead, Body preserved	Marcelo Kovačić marcelo@prirodoslovni.com, Natural History Museum Rijeka	Historical Data
Squalus acanthias Linnaeus, 1758	1	45.28257926104610	14.524085448843500	Bay of Rijeka, Urinj-Tenka Punta	13.5.2011	50-60							Dead, Body preserved	Marcelo Kovačić marcelo@prirodoslovni.com, Natural History Museum Rijeka	Historical Data
Squalus acanthias Linnaeus, 1758	1	45.31983355331530	14.422692188749500	Rijeka	28.11.1879					male		bought at Rijeka market	Dead, Body preserved	S. Vanni 1992, Museo di Storia Naturale dell'Università di Firenze	Historical Data
Squalus acanthias Linnaeus, 1758	35			Croatia	1994-1998, between end of spring and the middle of summer	10-800						bottom trawl survey		Bertrand et al. 2000	MEDITS
Squalus acanthias Linnaeus, 1758	1	42.449531254575500	18.41670544949890	Molunat	2021-06-05							Longline	Dead	Pero Ugarković, WWF Adria	Citizen Science	Photo/Video Permission No
Squalus acanthias Linnaeus, 1758	3	44.968579513382900	14.556986231458000	Krk	2021-07-26							longline	retained	Pero Ugarković, WWF Adria	Citizen Science	Photo/Video Permission No
Squalus acanthias Linnaeus, 1758	1			Dalmatia	1864						Embryo mit Dottersack		Dead, body preserved	Natural History Museum Vienna	Historical Data	NMW - 84777
Squalus acanthias Linnaeus, 1758	1	43.487108478468300	16.453849665130000	Split	1840								Dead, body preserved	Natural History Museum Vienna	Historical Data	NMW - 83978
Squalus acanthias Linnaeus, 1758	1			Dalmatia	1864								Dead, body preserved	Natural History Museum Vienna	Historical Data	NMW - 83712
Squalus acanthias Linnaeus, 1758	1	43.487108478468300	16.453849665130000	Split	1884								Dead, body preserved	Natural History Museum Vienna	Historical Data	NMW - 83711
Squalus acanthias Linnaeus, 1758	1	43.487108478468300	16.453849665130000	Split	1884								Dead, body preserved	Natural History Museum Vienna	Historical Data	NMW - 83710
Squalus acanthias Linnaeus, 1758	1			Dalmatia	1864								Dead, body preserved	Natural History Museum Vienna	Historical Data	NMW - 83709
Squalus acanthias Linnaeus, 1758	1			Dalmatia	1864						Embryo???		Dead, body preserved	Natural History Museum Vienna	Historical Data	NMW - 78036, Photos Viano 2013: zweifelhaft, ob Photo stimmt: darauf Embryo zu sehen!
Squalus acanthias Linnaeus, 1758	2			Dalmatia	1851						mit Dottersack		Dead, body preserved	Natural History Museum Vienna	Historical Data	NMW - 50120
Squalus acanthias Linnaeus, 1758	2			Dalmatia	1851								Dead, body preserved	Natural History Museum Vienna	Historical Data	NMW - 50119, var. Maculata
Squalus acanthias Linnaeus, 1758	2			Dalmatia	1864						Embryonen		Dead, body preserved	Natural History Museum Vienna	Historical Data	NMW - 22445
Squalus acanthias Linnaeus, 1758	1	43.487108478468300	16.453849665130000	Split	1884								Dead, body preserved	Natural History Museum Vienna	Historical Data	NMW - 18901
Squalus acanthias Linnaeus, 1758	1			Dalmatia	1851								Dead, body preserved	Natural History Museum Vienna	Historical Data	NMW ?, Notiz am urspr. Deckel "Camerun - Fluß", regeneriert in NA3PO4 am 22.11.1991
Squalus acanthias Linnaeus, 1758	1				1984									Jardas 1984	Literature
	64
Squalus blainville (Risso, 1827)	1	42.628056025536600	18.073102541936600	Dubrovnik area									Dead, Body preserved	Mušin, 1989, Natural History Museum Dubrovnik	Historical Data
Squalus blainville (Risso, 1827)	18			Croatia	1994-1998, between end of spring and the middle of summer	10-800						bottom trawl survey		Bertrand et al. 2000	MEDITS
Squalus blainville (Risso, 1827)	3			Dalmatia	1829								Dead, body preserved	Natural History Museum Vienna	Historical Data	NMW - 83939	3 specimens in one glass from 1829 and 1835 combined
Squalus blainville (Risso, 1827)	1	43.487108478468300	16.453849665130000	Split	1884								Dead, body preserved	Natural History Museum Vienna	Historical Data	NMW - 83937
Squalus blainville (Risso, 1827)	1	43.487108478468300	16.453849665130000	Split	1884								Dead, body preserved	Natural History Museum Vienna	Historical Data	NMW - 18901
Squalus blainville (Risso, 1827)	1				1984									Jardas 1984	Literature
	25
Squatina aculeata Cuvier, 1829	1	43.487108478468300	16.453849665130000	Split			26				juvenile		Dead, body preserved	Natural History Museum Vienna	Historical Data	NMW - 88925
Squatina aculeata Cuvier, 1829	1			Split (area)	April 1939	80			juvenile				dead, body preserved	Holcer and Lazar 2017, Collection catalogue Croatian Natural History Museum Zagreb	Historical Data	reported as Squatina fimbriata, S. aculeata could not be verified on voucher
	2
Squatina oculata Bonaparte, 1840	2	43.487108478468300	16.453849665130000	Split	06.01.1888						Embryonen + Dottersack		Dead, body preserved	Natural History Museum Vienna	Historical Data	NMW - 22429, orig. "Rhina fimbriata"
Squatina oculata Bonaparte, 1840	1			Bakarac	21.07.1893			female					Holcer and Lazar 2017, Collection catalogue Croatian Natural History Museum Zagreb	Historical Data	reported as Rhina oculata, S. oculata could not be verified on voucher
	3
Squatina squatina (Linnaeus, 1758)	1						56.71	28.428			juvenile		Dead, Body preserved	Boban and Vladovi 2013, Natural History Museum Split	Historical Data	Photograph on website: https://www.prirodoslovni.hr/Inventarna/Inventarna.html	Measured with Fiji
Squatina squatina (Linnaeus, 1758)	1	44.408401650386000	14.739343726887300	Kvarner, Olib, northwest side 44 N 24505 14 E 4436	24.4.2008	25-30	35.5				juvenile		Dead, Body preserved	Marcelo Kovačić marcelo@prirodoslovni.com, Natural History Museum Rijeka	Historical Data
Squatina squatina (Linnaeus, 1758)	1	44.968579513382900	14.556986231458000	Krk	late 19th century								written-off	Holcer and Lazar 2017, Langhoffer 1904, Collection catalogue Croatian Natural History Museum Zagreb	Historical Data
Squatina squatina (Linnaeus, 1758)	1	43.839603555787400	15.490095412127400	Vrgada	19.05.1891								written-off	Holcer and Lazar 2017, Langhoffer 1904, Collection catalogue Croatian Natural History Museum Zagreb	Historical Data
Squatina squatina (Linnaeus, 1758)	1	44.10190697268420	15.207016743728600	Zadar channel	15.04.1891								written-off	Holcer and Lazar 2017, Langhoffer 1904, Collection catalogue Croatian Natural History Museum Zagreb	Historical Data
Squatina squatina (Linnaeus, 1758)	1	44.10190697268420	15.207016743728600	Zadar channel	19.04.1891						juvenile		written-off	Holcer and Lazar 2017, Langhoffer 1904, Collection catalogue Croatian Natural History Museum Zagreb	Historical Data
Squatina squatina (Linnaeus, 1758)	1	44.9583901025308	14.673281169862600	Stara Baska	1925-06-16								written-off	Holcer and Lazar 2017, Collection catalogue Croatian Natural History Museum Zagreb	Historical Data
Squatina squatina (Linnaeus, 1758)	1	43.487108478468300	16.453849665130000	Split (area)	1932-04-21								dead, body preserved, on display in Natural History Museum Rijeka	Holcer and Lazar 2017, Collection catalogue Croatian Natural History Museum Zagreb	Historical Data
Squatina squatina (Linnaeus, 1758)	1	43.83146814023290	15.556126809328900	Murter Sea	2016-12-08		80-90					captured	Dead	Holcer and Lazar 2017	Literature
Squatina squatina (Linnaeus, 1758)	1	43.83146814023290	15.556126809328900	Murter Sea	2017-11-02		60				juvenile	captured	Dead	Holcer and Lazar 2017	Literature
Squatina squatina (Linnaeus, 1758)	1	44.89511881336630	14.600786260449400	Kvarner	2017-11-23		15				neonatal	captured	Released	Holcer and Lazar 2017	Literature
Squatina squatina (Linnaeus, 1758)	1	45.06330835593950	13.603747115611900	Rovinj	1902									Holcer and Lazar 2017, SMF Senckenberg	Literature
Squatina squatina (Linnaeus, 1758)	1	44.16078861262500	15.041829202511400	Rivanj	2021-05-06	18						Gill net	Released	Pero Ugarković, WWF Adria	Citizen Science	Photo/Video Permission Yes
Squatina squatina (Linnaeus, 1758)	1			Pag*	2021-06-04	20						Beach seine	Released	Pero Ugarković, WWF Adria	Citizen Science	Photo/Video Permission Yes	* Not confirmed
Squatina squatina (Linnaeus, 1758)	1	43.487108478468300	16.453849665130000	Split	29.01.1888								Dead, body preserved	Natural History Museum Vienna	Historical Data	NMW - 50153
Squatina squatina (Linnaeus, 1758)	2	43.487108478468300	16.453849665130000	Split	20.02.1887						Embryo ? Offen		Dead, body preserved	Natural History Museum Vienna	Historical Data	NMW - 88916
Squatina squatina (Linnaeus, 1758)	1	43.487108478468300	16.453849665130000	Split	1888								Dead, body preserved	Natural History Museum Vienna	Historical Data	NMW - 88917
Squatina squatina (Linnaeus, 1758)	2	43.487108478468300	16.453849665130000	Split	1883						Embryonen		Dead, body preserved	Natural History Museum Vienna	Historical Data	NMW - 88918
Squatina squatina (Linnaeus, 1758)	1	42.628056025536600	18.073102541936600	Dubrovnik area	1960-1970		76				juvenile		Dead, Body preserved	Mušin, 1989, Natural History Museum Dubrovnik, Holcer and Lazar 2017	Historical Data
Squatina squatina (Linnaeus, 1758)	1	42.628056025536600	18.073102541936600	Dubrovnik area	1960-1970		26				neonatal		Dead, Body preserved	Mušin, 1989, Natural History Museum Dubrovnik, Holcer and Lazar 2017	Historical Data
Squatina squatina (Linnaeus, 1758)	1				1984									Jardas 1984	Literature
	23
Tetronarce nobiliana (Bonaparte, 1835)	1			south of Slano	2018-04-17	250			17.5			bottom trawling	dead	Pero Ugarković, WWF Adria; Dubravko Behlulovic group: Hrvatski kocari	Citizen Science
	1
Torpedo marmorata Risso, 1810	1	43.40790876911500	16.66443452121730	Brac Channel			40.35	25.975		female	adult		Dead, Body preserved	Natural History Museum Split	Historical Data	Photograph on website: https://www.prirodoslovni.hr/Inventarna/Inventarna.html	Measured with Fiji
Torpedo marmorata Risso, 1810	1	42.628056025536600	18.073102541936600	Dubrovnik area									Dead, Body preserved	Mušin, 1989, Natural History Museum Dubrovnik	Historical Data
Torpedo marmorata Risso, 1810	1	45.276298208081400	14.538676665774500	Urinj	30.09.1990	25	18				juvenile		Dead, Body preserved	Marcelo Kovačić marcelo@prirodoslovni.com, Natural History Museum Rijeka	Historical Data
Torpedo marmorata Risso, 1810	1	45.31304019639750	14.293374311580300	Ičići	August 1979		35				adult		Dead, Body preserved	Marcelo Kovačić marcelo@prirodoslovni.com, Natural History Museum Rijeka	Historical Data
Torpedo marmorata Risso, 1810	1	45.2315627744058	13.580748225613900	Poreč	6.5.1994	5-20	17				juvenile		Dead, Body preserved	Marcelo Kovačić marcelo@prirodoslovni.com, Natural History Museum Rijeka	Historical Data
Torpedo marmorata Risso, 1810	3	44.313537608634300	15.107885622744200	Vir Sea, middle of the canal	08.02.2005	51	26						Dead, Body preserved	Marcelo Kovačić marcelo@prirodoslovni.com, Natural History Museum Rijeka	Historical Data
Torpedo marmorata Risso, 1810	45			Croatia	1994-1998, between end of spring and the middle of summer	10-800						bottom trawl survey		Bertrand et al. 2000	MEDITS
Torpedo marmorata Risso, 1810	1	44.968579513382900	14.556986231458000	Krk	2021-05-05	30						Camera	Alive	Pero Ugarković, WWF Adria	Citizen Science	Photo/Video Permission Yes
Torpedo marmorata Risso, 1810	1	45.1479563118927	14.71953360755650	Selce	2021-05-26							NA	NA	Pero Ugarković, WWF Adria	Citizen Science	Photo/Video Permission No
Torpedo marmorata Risso, 1810	1	43.487108478468300	16.453849665130000	Split	2021-06-06							NA	Dead	Pero Ugarković, WWF Adria	Citizen Science	Photo/Video Permission No
Torpedo marmorata Risso, 1810	1	44.43931571659200	14.984707446856900	Pag	2021-06-11	5						Angling	Released	Pero Ugarković, WWF Adria	Citizen Science	Photo/Video Permission Yes
Torpedo marmorata Risso, 1810	1			Croatia	2021-07-03	1						Camera	Alive	Pero Ugarković, WWF Adria	Citizen Science	Photo/Video Permission Yes
Torpedo marmorata Risso, 1810	1	45.07715023016750	14.172331751929300	Rabac, Girandella Beach	2014-09-02	3				NA	NA	SCUBA diving	Alive	MECO Project, Markus Dengg	Citizen Science	https://www.facebook.com/groups/2079909468793906/permalink/2086943268090526/
Torpedo marmorata Risso, 1810	1	44.965745015194100	14.513811612567600	Plavnik, Krusija	2017-06-22	15	30			NA	Adult	SCUBA diving	Alive	MECO Project, Carsten Junghans	Citizen Science	https://www.facebook.com/photo.php?fbid=3772374926130567&set=p.3772374926130567&type=3
Torpedo marmorata Risso, 1810	1	45.234663228538300	14.256032086141400	house reef Moscenicka Draga, Istria	2019-07-20	6				NA	Adult	SCUBA diving	Alive	MECO Project, Klaus Jeß	Citizen Science	https://www.facebook.com/photo.php?fbid=3045148172278129&set=p.3045148172278129&type=3
Torpedo marmorata Risso, 1810	1	44.871986421763700	14.322866970061000	Cres, Blue Mali Cave	2019-08-28	25				NA	Adult	SCUBA diving	Alive	MECO Project, Martin Hess	Citizen Science	https://www.youtube.com/watch?v=VdyINJT25R0&feature=youtu.be&fbclid=IwAR2-Uf_xF9IBZuZ-I5i02eV5yTJZn9qFxHnTaX_McXcx4IDG1MtNsWLA96Q
Torpedo marmorata Risso, 1810	1	45.006631333837800	14.59319400578250	Krk, Zaljev	2020-07-11	7	25-30			NA	NA	SCUBA diving	Alive	MECO Project, Koren Max	Citizen Science	https://www.facebook.com/groups/haiemittelmeer/permalink/3013189528799224/
Torpedo marmorata Risso, 1810	1	45.234663228538300	14.256032086141400	Moscenicka Draga	2020-09-12	20	35			NA	Adult	SCUBA diving	Alive	MECO Project, Heinz Hillebrand	Citizen Science	https://www.facebook.com/groups/haiemittelmeer/permalink/3193194940798681/
Torpedo marmorata Risso, 1810	1	44.922716733828200	13.76507629962870	Brijuni national park, N 44°55'21.8" O 13°45'54.3"	2020-09-21	3.5	~30			NA	Adult	SCUBA diving	Alive	MECO Project, Manuel Staggl	Citizen Science	https://www.facebook.com/groups/haiemittelmeer/permalink/3219230324861809/
Torpedo marmorata Risso, 1810	1	44.922716733828200	13.76507629962870	Brijuni national park	2020-09-23	16	~50			Female	Adult	SCUBA diving	Alive	MECO Project, Manuel Staggl	Citizen Science
Torpedo marmorata Risso, 1810	2	43.5257930742176	15.946221528966300	Rogoznica	2021-06-30					NA		Snorkeling	Dead	MECO Project, Manuel Marinelli (Project Manaia)	Citizen Science	https://www.instagram.com/p/CQuyFAshEMf/
Torpedo marmorata Risso, 1810	3	43.487108478468300	16.453849665130000	Split	1882								Dead, body preserved	Natural History Museum Vienna	Historical Data	NMW - 61325
Torpedo marmorata Risso, 1810	2	43.487108478468300	16.453849665130000	Split	1900								Dead, body preserved	Natural History Museum Vienna	Historical Data	NMW - 78002
Torpedo marmorata Risso, 1810	3	43.487108478468300	16.453849665130000	Split	1893						embryo		Dead, body preserved	Natural History Museum Vienna	Historical Data	NMW - 89174
	76
Torpedo torpedo (Linnaeus, 1758)	1			Croatia	1994-1998, between end of spring and the middle of summer	10-800						bottom trawl survey		Bertrand et al. 2000	MEDITS
Torpedo torpedo (Linnaeus, 1758)	1	43.487108478468300	16.453849665130000	Split	1916					male	juvenile		Dead, body preserved	Natural History Museum Vienna	Historical Data	NMW - 87406, species confirmed by P. Jambura and P. Balàka
	2
Sum of all individuals	2628
Sum of all records	999
Legend:
Yellow	If no number of individuals was given, it has been counted as 1. If a range of number of individuals was given, the smallest amount has been used.
Blue	First and last occurrences

## Sheet: Figure 3AB
Species	Count	First occurence	Last occurence	IUCN Global	IUCN Mediterranean	Historical Data	Literature Data	Citizen Science Data	Total Sightings
Aetomylaeus bovinus (Geoffroy Saint-Hilaire, 1817)	6	before 1989	2020-12-23	CR	CR	1		4	5
Alopias superciliosus Lowe, 1841	1		2017	VU	EN			1	1
Alopias vulpinus (Bonnaterre, 1788)	4	1890	2021-07-08	VU	EN	1		3	4
Bathytoshia lata (garman, 1880)	3	1953	2002-08-29	VU	-		3		3				IUCN Global			IUCN Mediterranean
Carcharhinus plumbeus (Nardo, 1827)	10	1895	2021-07-30	EN	EN	5	2	2	9				number of species			number of species
Carcharodon carcharias (Linnaeus, 1758)	99	14.09.1868	2008-10-06	VU	CR	2	94		96			CR	8		CR	16
Centrophorus cf. uyato (Bonaparte, 1834)	100	1950-07-12	1984	EN	CR		46		46			EN	12		EN	9
Cetorhinus maximus (Gunnerus, 1765)	34	1822	2021-03-30	EN	EN	1	30	3	34			VU	17		VU	6
Chimaera monstrosa Linnaeus, 1758	5	1962	24.06.1996	VU	NT	2	1		3			NT	8		NT	5
Dalatias licha (Bonnaterre, 1788)	1		1984	VU	EN		1		1			LC	7		LC	9
Dasyatis pastinaca (Linnaeus, 1758)	19	1881	27.09.2021, afternoon	VU	VU	2	1	10	13			DD	2		DD	9
Dipturus cf. batis (Linnaeus, 1758)	5	28.11.1879	1970	CR	-	2	3		5				54			54
Dipturus nidarosiensis (Storm, 1881)	2	2008-08-21	2010-05-12	NT	-		1		1
Dipturus oxyrinchus (Linnaeus, 1758)	81	1950-06-02	17.6.2010	NT	NT	1	34		35
Echinorhinus brucus (Bonnaterre, 1788)	1	05.05.1877	05.05.1877	EN	EN		1		1
Etmopterus spinax (Linnaeus, 1758)	29	1951-04-26	1984	VU	LC	2	17		19
Galeorhinus galeus (Linnaeus, 1758)	64	1950-06-10	20.12.1992	CR	VU	5	50		55
Galeus melastomus Rafinesque, 1810	476	1948	24.06.1996	LC	LC	5	108		113
Gymnura altavela (Linnaeus, 1758)	4	1927	2022-08-05	EN	CR	2	1	1	4
Heptranchias perlo (Bonnaterre, 1788)	2	2020-06-25	2022-03-03	NT	DD		2		2
Hexanchus griseus (Bonnaterre, 1788)	10	1905-04-18	2021-09-04	NT	DD	1	5	4	10
Isurus oxyrinchus Rafinesque, 1810	48	1871	2019-06-08	EN	CR	2	45	1	48
Lamna nasus (Bonnaterre, 1788)	1		2018-09-19	VU	CR		1		1
Leucoraja fullonica (Linnaeus, 1758)				VU	CR				0
Leucoraja circularis (Couch, 1838)	9	1950-11-15	1952-06-13	EN	CR		8		8
Mobula mobular (Bonnaterre, 1788)	5	2019-09-20	2021-09-08	EN	-			4	4
Mustelus asterias Cloquet, 1819	7	1948-1949	2008	NT	VU	1	6		7
Mustelus mustelus (Linnaeus, 1758)	112	9.10.1879	2021-08-20	EN	VU	7	22	6	35
Mustelus punctulatus Risso, 1827	11	1930-1939	2021-07-25	VU	VU		8	3	11
Myliobatis aquila (Linnaeus, 1758)	8	1882	2021-07-27	CR	VU	3	1	3	7
Odontaspis ferox (Risso, 1810)	3	1911	1954	VU	CR	2	1		3
Oxynotus centrina (Linnaeus, 1758)	30	1927	2021-09-01	EN	CR	6	21	3	30
Prionace glauca (Linnaeus, 1758)	120	09.08.1883	2021-07-10	NT	CR	7	13	11	31
Pristis pectinata Latham, 1794	5	1901	1929	CR	CR	2	3		5
Pteroplatytrygon violacea (Bonaparte, 1832)	14	19.07.2007	2021-08-15	LC	LC	4		10	14
Raja asterias Delaroche, 1809	56	1848	1994-1998, between end of spring and the middle of summer	NT	NT	11	1		12
Raja clavata Linnaeus, 1758	392	1842	2021-08-19	NT	NT	10	98	7	115
Raja miraletus (Linnaeus, 1758)	62	March 1882	2021-05-19	LC	LC	5	5	1	11
Raja montagui Fowler, 1910	24	1883	27.02.2003	LC	LC	3	6		9
Raja polystigma Regan, 1923	3	1987	19.07.2022	LC	LC	2		1	3
Raja radula Delaroche, 1809	1		1984	EN	EN		1		1
Rostroraja alba (Lacepède, 1803)	8	1.10.1879	30.11.2022	EN	EN	6		2	8
Scyliorhinus canicula (Linnaeus, 1758)	312	27.10.1879	2021-06-13	LC	LC	10	49	3	62
Scyliorhinus duhamelii (Garman, 1913)	15	2021-06-28	2021-09-04	-	-			4	4
Scyliorhinus stellaris (Linnaeus, 1758)	222	1.10.1879	2021-06-16	VU	NT	10	2	8	20
Sphyrna zygaena (Linnaeus, 1758)	3	1873	01.11.1956	VU	CR	3			3
Squalus acanthias Linnaeus, 1758	64	1840	2021-07-26	VU	EN	20	2	2	24
Squalus blainville (Risso, 1827)	25	1829	1994-1998, between end of spring and the middle of summer	DD	DD	4	2		6
Squatina cf. aculeata Cuvier, 1829	2		April 1939	CR	CR	1	1		2
Squatina cf. oculata Bonaparte, 1840	3	06.01.1888	21.07.1893	CR	CR	1	1		2
Squatina squatina (Linnaeus, 1758)	23	1883	2021-06-04	CR	CR	14	5	2	21
Tetronarce nobiliana (Bonaparte, 1835)	1		2018-04-17	LC	-			1	1
Torpedo marmorata Risso, 1810	76	1882	2021-07-03	VU	LC	9	1	14	24
Torpedo torpedo (Linnaeus, 1758)	2	1916	1994-1998, between end of spring and the middle of summer	VU	LC	1	1		2
sum	2623			accessed 3.Feb22	accessed 8.Feb22	176	704	114	994
									count without 5 literature records of Carcharias taurus
				IUCN Global	IUCN Mediterranean
			CR	8	16
			EN	12	9
			VU	17	6
			NT	8	5
			LC	7	9
			DD	2	9
			sum	54	54

## Sheet: Figure 3C
Species	Count	Region/Locality	Date	Depth [m]	Size [cm]	Width [cm]	Weight [kg]	Sex	Ontogeny	Fishing/Acquisition Method	Animal Status	Source	Source Category	Notes
Cetorhinus maximus (Gunnerus, 1765)	1	Koromačno, Istarska	2021-03-05					NA	Adult	Sighting from Boat	Alive	MECO Project, Velimir Vrzic	Citizen Science	https://www.facebook.com/velimirvrzicunderwaterexplorer/posts/339628380891971
Cetorhinus maximus (Gunnerus, 1765)	1	Cres	2021-03-30		400-500			NA	Subadult	Beach goer	Alive	MECO Project	Citizen Science	https://www.24sata.hr/news/ogroman-morski-pas-kod-cresa-satima-je-kruzio-uz-obalu-753834/galerija-665919
Dasyatis pastinaca (Linnaeus, 1758)	1	Croatia	2021-06-16							NA	Dead	Pero Ugarković, WWF Adria	Citizen Science	Photo/Video Permission No
Dasyatis pastinaca (Linnaeus, 1758)	1	Velico Brijuni, harbour	2020-09-26	2	80			Female	Adult	Beach goer	Alive	MECO Project, Manuel Staggl	Citizen Science	https://www.facebook.com/groups/haiemittelmeer/permalink/3235913123193529/
Isurus oxyrinchus Rafinesque, 1810	1	Makaskar	2019-06-08	0-15	~300			NA	Juvenile	Sighting from Boat	Alive	MECO Project, Michael Braun	Citizen Science	https://www.facebook.com/michael.braun.5201254/videos/2275348419247401/
Mobula mobular (Bonnaterre, 1788)	1	Žirje	2019-09-20	0				NA	NA	Sighting from Boat	Alive	MECO Project, Patrick Baier	Citizen Science	https://www.facebook.com/biggamekroatien/videos/700086477136404/?__xts__[0]=68.ARCRiedXGUK_ZxOaln7o3_s2vqJ7KL7WABWZ52e8-hCi6fvP3LU1iYAO_p2O3whL8FJOWMe5dxtubQ6KWZCiIVeniI_m6hTvF7H7_9RjQObm0AUl9JLCAYjvYHUKUPX8_COTjA9ZGW1BhbQOsWBauPoOyC9QZLW2MvlQ2U9zcMAJJ6I9DzIt_JUF7VVHWVr3aoDk73Haflj-srlmbEhl0ao_vElTC5ZMdMOdgokWyiD0zcpq06uJJNUF22ah7bnwlYMyn5psTHRXr8zEO9bFtJKGhulQgEKmn2FkqIZoDxIFF3ddtLy2fMJeMFI_F8eX…
Mobula mobular (Bonnaterre, 1788)	1	Žirje	2021-08-13	1						Sighting from Boat	alive	Pero Ugarković, WWF Adria	Citizen Science	Photo/Video Permission Yes
Mobula mobular (Bonnaterre, 1788)	2	Žirje	2021-09-08	1						Sighting from Boat	alive	Pero Ugarković, WWF Adria	Citizen Science	Photo/Video Permission Yes
Mustelus mustelus (Linnaeus, 1758)	1	Croatia	2021-07-28							no	retained	Pero Ugarković, WWF Adria	Citizen Science	Photo/Video Permission No
Mustelus mustelus (Linnaeus, 1758)	5	Neretva canal	2021-08-20							no	retained	Pero Ugarković, WWF Adria	Citizen Science	Photo/Video Permission No
Mustelus punctulatus Risso, 1827	1	Čiovo	2021-07-25							unknown	retained	Pero Ugarković, WWF Adria	Citizen Science	Photo/Video Permission No
Myliobatis aquila (Linnaeus, 1758)	1	Croatia	2021-07-27							camera	alive	Pero Ugarković, WWF Adria	Citizen Science	Photo/Video Permission Yes
Oxynotus centrina (Linnaeus, 1758)	1	Drašnice	2021-07-16							beached	dead	Pero Ugarković, WWF Adria	Citizen Science	Photo/Video Permission Yes
Prionace glauca (Linnaeus, 1758)	1	Korčula	2021-06-09	1						Camera	Alive	Pero Ugarković, WWF Adria	Citizen Science	Photo/Video Permission Yes
Prionace glauca (Linnaeus, 1758)	1	Croatia	2021-06-14							NA	Dead	Pero Ugarković, WWF Adria	Citizen Science	Photo/Video Permission No
Prionace glauca (Linnaeus, 1758)	1	Tisno	2021-07-02	1						Camera	Alive	Pero Ugarković, WWF Adria	Citizen Science	Photo/Video Permission Yes
Prionace glauca (Linnaeus, 1758)	1	Rijeka	2021-07-08	1						Camera	Alive	Pero Ugarković, WWF Adria	Citizen Science	Photo/Video Permission Yes
Prionace glauca (Linnaeus, 1758)	1	Kostrena	2021-07-10	1						Camera	Alive	Pero Ugarković, WWF Adria	Citizen Science	Photo/Video Permission Yes
Prionace glauca (Linnaeus, 1758)	1	Krk, Plaža Punat	2021-04-14					NA	Juvenile	Beach goer	Alive	MECO Project, Jenny Alexandra/Maja Jakšić Brnjaković	Citizen Science	https://www.facebook.com/sanja.batinic.90/posts/3692407094160628
Pteroplatytrygon violacea (Bonaparte, 1832)	1	Umag	2017-08-18					NA	Adult	Beach goer	Alive	MECO Project, Daniel Abed-Navandi	Citizen Science
Pteroplatytrygon violacea (Bonaparte, 1832)	1	Rovinj, Harbour	2020-09-14		20			NA	Juvenile	Beach goer	Alive	MECO Project, Ramona Mathes	Citizen Science	https://www.facebook.com/groups/haiemittelmeer/permalink/3197483833703125/
Pteroplatytrygon violacea (Bonaparte, 1832)	1	Limski Kanal, Istra, 45.130085, 13.736721	2020-09-15		~30			NA	Juvenile	Beach goer	Alive	MECO Project, Nina Kierstein	Citizen Science	https://www.facebook.com/groups/1669843626574546/permalink/3334843253407900/
Pteroplatytrygon violacea (Bonaparte, 1832)	1	Rovinj, Uvala Bay	2020-07-22		60			NA	Adult	Beach goer	Alive	MECO Project, Patrick Krügel	Citizen Science
Pteroplatytrygon violacea (Bonaparte, 1832)	1	Rovinj, Uvala Bay	2020-07-23		60			NA	Adult	Beach goer	Alive	MECO Project, Patrick Krügel	Citizen Science
Pteroplatytrygon violacea (Bonaparte, 1832)	1	Rovinj, Uvala Bay	2020-07-24		60			NA	Adult	Beach goer	Alive	MECO Project, Patrick Krügel	Citizen Science	https://www.facebook.com/groups/1669843626574546/permalink/3339926379566254/?comment_id=3340293742862851&reply_comment_id=3340300059528886
Pteroplatytrygon violacea (Bonaparte, 1832)	1	Camping Valkanela, Funtana, Istria	2020-09-01		15			NA	Juvenile	Beach goer	Alive	MECO Project, Thomas Kling	Citizen Science	https://www.facebook.com/photo.php?fbid=362876168268309&set=p.362876168268309&type=3
Raja clavata Linnaeus, 1758	1	Rovinj, Faborsa Bay	2020-08-30		7			NA	Egg	NA	NA	MECO Project, Manuel Staggl	Citizen Science	https://www.facebook.com/groups/haiemittelmeer/?post_id=3153692134748962
Scyliorhinus duhamelii (Garman, 1913)	9	Croatia	2021-09-04							no	retained	Pero Ugarković, WWF Adria	Citizen Science	Photo/Video Permission No
Torpedo marmorata Risso, 1810	1	Selce	2021-05-26							NA	NA	Pero Ugarković, WWF Adria	Citizen Science	Photo/Video Permission No
Torpedo marmorata Risso, 1810	1	Split	2021-06-06							NA	Dead	Pero Ugarković, WWF Adria	Citizen Science	Photo/Video Permission No
Torpedo marmorata Risso, 1810	1	Croatia	2021-07-03	1						Camera	Alive	Pero Ugarković, WWF Adria	Citizen Science	Photo/Video Permission Yes
Dasyatis pastinaca (Linnaeus, 1758)	1	Ugljan, Beach of Sušica	2018-08-10	4	~30			NA	NA	Snorkeling	Alive	MECO Project, Katzi Stadler	Citizen Science
Dasyatis pastinaca (Linnaeus, 1758)	1	Brijuni national park, 44°53.289 /13°44.972	2019-05-27	0-15	40	40		NA	NA	SCUBA diving	Alive	MECO Project, Manuel Staggl	Citizen Science	https://www.facebook.com/groups/2079909468793906/permalink/2159540784164107/
Dasyatis pastinaca (Linnaeus, 1758)	1	Bay off Žirje, 43°38'09.7"N 15°40'57.3"E	2019-06-17	5	25			NA	Juvenile	snorkeling	Alive	MECO Project, Sabine Scherwat	Citizen Science	https://www.facebook.com/groups/Bootfahrer.HR/permalink/3465783366812300/
Dasyatis pastinaca (Linnaeus, 1758)	1	Molat Island	2020-08-12	6				NA	Juvenile	SCUBA diving	Alive	MECO Project, Danijel Kanski	Citizen Science	https://www.facebook.com/groups/haiemittelmeer/permalink/3113029632148546/
Dasyatis pastinaca (Linnaeus, 1758)	1	Bay off Žirje, 43°38'09.7"N 15°40'57.3"E	2020-08-18	6		~25		NA	Juvenile	Snorkeling	Alive	MECO Project, Sabine Scherwat	Citizen Science	https://www.facebook.com/groups/haiemittelmeer/permalink/3239621042822737
Dasyatis pastinaca (Linnaeus, 1758)	1	Main reef of Cres, N44°57'36.9" E14°23'26.6"	2020-10-03					NA	Adult	SCUBA diving	Alive	MECO Project, Mario Hofer	Citizen Science	https://www.facebook.com/groups/582470442268206/permalink/1001694393679140/
Dasyatis pastinaca (Linnaeus, 1758)	1	Korcula, 42.90226239553275, 16.825651855664354	27.09.2021, afternoon	29				NA		SCUBA diving	Alive	MECO Project, Marcel Weiler	Citizen Science	Water Temperature 18.4°C, https://www.facebook.com/watch/?v=938113820135103
Dasyatis pastinaca (Linnaeus, 1758)	2	Sveti Juraj	2021-07-01	15						Camera	Alive	Pero Ugarković, WWF Adria	Citizen Science	Photo/Video Permission Yes
Hexanchus griseus (Bonnaterre, 1788)	1	Plavnik "Mafia Wrack"	2011-09-22	45				NA	NA	SCUBA diving	Alive	MECO Project, Hang Loose Diving	Citizen Science
Mustelus mustelus (Linnaeus, 1758)	50	Orebić	2019-09-02	5-8				NA	Adult	snorkeling	Alive	MECO Project, Michael Berchtenbreiter	Citizen Science
Mustelus mustelus (Linnaeus, 1758)	5	Neretva canal	2021-08-18	10						camera	alive	Pero Ugarković, WWF Adria	Citizen Science	Photo/Video Permission Yes
Myliobatis aquila (Linnaeus, 1758)	1	Trogir	2020-07-10	20				NA	NA	SCUBA diving	Alive	MECO Project, Toni Schwaiger	Citizen Science	https://www.facebook.com/photo.php?fbid=3338245999528331&set=p.3338245999528331&type=3
Myliobatis aquila (Linnaeus, 1758)	1	Molat	2021-06-05	30						Camera	Alive	Pero Ugarković, WWF Adria	Citizen Science	Photo/Video Permission Yes
Raja clavata Linnaeus, 1758	1	Lastovo, 42°46'02.9"N 16°49'27.1"E	2019-08-05					NA	Egg	snorkeling	NA	MECO Project, Jenny Alexandra	Citizen Science	https://www.facebook.com/photo?fbid=3566906420000854&set=p.3566906420000854
Raja miraletus Linnaeus, 1758	1	Cres	2021-05-19	20						Camera	Alive	Pero Ugarković, WWF Adria	Citizen Science	Photo/Video Permission Yes
Scyliorhinus canicula (Linnaeus, 1758)	1	Premantura	2017-06-04	15-20	~50			NA	Adult	SCUBA diving	Alive	MECO Project, Martin Weber	Citizen Science	https://www.facebook.com/groups/haiemittelmeer/permalink/2173203936131125/
Scyliorhinus canicula (Linnaeus, 1758)	1	Vrsar, dive site Banjol	2021-06-13	25	50			NA	Adult	SCUBA diving	Alive	MECO Project, Tanja Sommer	Citizen Science	https://www.facebook.com/groups/haiemittelmeer/permalink/3957464834371684/
Scyliorhinus canicula (Linnaeus, 1758)	1	Vrsar, Baron Gautsch	2021-06-13					NA		SCUBA diving	Alive	MECO Project, Rainer Wagner	Citizen Science	https://www.facebook.com/photo?fbid=10225510475497528&set=pcb.10225510478337599
Scyliorhinus duhamelii (Garman, 1913)	1	Molat	2021-06-28	20						Camera	Alive	Pero Ugarković, WWF Adria	Citizen Science	Photo/Video Permission Yes
Scyliorhinus duhamelii (Garman, 1913)	1	Rab	2021-08-06	30						camera	alive	Pero Ugarković, WWF Adria	Citizen Science	Photo/Video Permission Yes
Scyliorhinus stellaris (Linnaeus, 1758)	100	Cres, Krusija	2015-06-07	31-100				NA	Eggs	SCUBA diving	Alive	MECO Project, Patrick L. Jambura	Citizen Science
Scyliorhinus stellaris (Linnaeus, 1758)	1	Rabac, Girandella Wall	2016-06-10	16-30				NA	Eggs	SCUBA diving	Alive	MECO Project, Markus Dengg	Citizen Science	https://www.facebook.com/groups/2079909468793906/permalink/2082198685231651/
Scyliorhinus stellaris (Linnaeus, 1758)	100	Cres, Krusija	2019-06-04	25				NA	Eggs	SCUBA diving	Alive	MECO Project, Harald Minarik	Citizen Science	https://www.facebook.com/groups/2079909468793906/permalink/2173203936131125/
Scyliorhinus stellaris (Linnaeus, 1758)	1	Cres	2019-06-08	10				NA	Juvenile	SCUBA diving	Alive	MECO Project, Ramashakti Hanna Sikora	Citizen Science	https://www.facebook.com/photo.php?fbid=2373443596049740&set=a.1193204360740342&type=3
Scyliorhinus stellaris (Linnaeus, 1758)	4	Cres	2019-07-02					NA	Eggs	SCUBA diving	Alive	MECO Project, Mio Hübner	Citizen Science	https://www.facebook.com/photo.php?fbid=10213557963054751&set=gm.2222053631246155&type=3&theater&ifg=1
Scyliorhinus stellaris (Linnaeus, 1758)	1	Krk, Plavnik Cave	2020-07-24					NA	Egg	SCUBA diving	Alive	MECO Project, Thomas Schimmerl	Citizen Science	https://www.facebook.com/groups/haiemittelmeer/permalink/3070137363104440/
Scyliorhinus stellaris (Linnaeus, 1758)	1	Krk	2020-07-06	18				NA		SCUBA diving	Alive	MECO Project, Sabine (mollebine)	Citizen Science	https://www.instagram.com/p/CCdjkWoqSzM/
Scyliorhinus stellaris (Linnaeus, 1758)	1	Pula	2021-06-16	15						Camera	Alive	Pero Ugarković, WWF Adria	Citizen Science	Photo/Video Permission Yes
Torpedo marmorata Risso, 1810	1	Krk	2021-05-05	30						Camera	Alive	Pero Ugarković, WWF Adria	Citizen Science	Photo/Video Permission Yes
Torpedo marmorata Risso, 1810	1	Rabac, Girandella Beach	2014-09-02	3				NA	NA	SCUBA diving	Alive	MECO Project, Markus Dengg	Citizen Science	https://www.facebook.com/groups/2079909468793906/permalink/2086943268090526/
Torpedo marmorata Risso, 1810	1	Plavnik, Krusija	2017-06-22	15	30			NA	Adult	SCUBA diving	Alive	MECO Project, Carsten Junghans	Citizen Science	https://www.facebook.com/photo.php?fbid=3772374926130567&set=p.3772374926130567&type=3
Torpedo marmorata Risso, 1810	1	house reef Moscenicka Draga, Istria	2019-07-20	6				NA	Adult	SCUBA diving	Alive	MECO Project, Klaus Jeß	Citizen Science	https://www.facebook.com/photo.php?fbid=3045148172278129&set=p.3045148172278129&type=3
Torpedo marmorata Risso, 1810	1	Cres, Blue Mali Cave	2019-08-28	25				NA	Adult	SCUBA diving	Alive	MECO Project, Martin Hess	Citizen Science	https://www.youtube.com/watch?v=VdyINJT25R0&feature=youtu.be&fbclid=IwAR2-Uf_xF9IBZuZ-I5i02eV5yTJZn9qFxHnTaX_McXcx4IDG1MtNsWLA96Q
Torpedo marmorata Risso, 1810	1	Krk, Zaljev	2020-07-11	7	25-30			NA	NA	SCUBA diving	Alive	MECO Project, Koren Max	Citizen Science	https://www.facebook.com/groups/haiemittelmeer/permalink/3013189528799224/
Torpedo marmorata Risso, 1810	1	Moscenicka Draga	2020-09-12	20	35			NA	Adult	SCUBA diving	Alive	MECO Project, Heinz Hillebrand	Citizen Science	https://www.facebook.com/groups/haiemittelmeer/permalink/3193194940798681/
Torpedo marmorata Risso, 1810	1	Brijuni national park, N 44°55'21.8" O 13°45'54.3"	2020-09-21	3.5	~30			NA	Adult	SCUBA diving	Alive	MECO Project, Manuel Staggl	Citizen Science	https://www.facebook.com/groups/haiemittelmeer/permalink/3219230324861809/
Torpedo marmorata Risso, 1810	1	Brijuni national park	2020-09-23	16	~50			Female	Adult	SCUBA diving	Alive	MECO Project, Manuel Staggl	Citizen Science
Torpedo marmorata Risso, 1810	2	Rogoznica	2021-06-30					NA		Snorkeling	Dead	MECO Project, Manuel Marinelli (Project Manaia)	Citizen Science	https://www.instagram.com/p/CQuyFAshEMf/
Scuba, Snorkeling, beach goers, sightings from boat, beached
	global	med	sightings
Cetorhinus maximus	EN	EN	2		IUCN Global	species	sightings	IUCN Med	species	sightings
Dasyatis pastinaca (Linnaeus, 1758)	VU	VU	9		CR	1	3	CR	3	7
Hexanchus griseus (Bonnaterre, 1788)	NT	DD	1		EN	5	9	EN	1	2
Isurus oxyrinchus	EN	CR	1		VU	3	28	VU	3	14
Mobula mobular	EN	-	3		NT	3	8	NT	2	10
Mustelus mustelus (Linnaeus, 1758)	EN	VU	2		LC	3	11	LC	4	22
Myliobatis aquila (Linnaeus, 1758)	CR	VU	3		DD	1	2	DD	3	6
Oxynotus centrina	EN	CR	1		sum	16	61		16	61
Prionace glauca	NT	CR	5
Pteroplatytrygon violacea	LC	LC	7
Raja clavata Linnaeus, 1758	NT	NT	2
Raja miraletus Linnaeus, 1758	LC	LC	1
Scyliorhinus canicula (Linnaeus, 1758)	LC	LC	3
Scyliorhinus duhamelii (Garman, 1913)	-	-	2
Scyliorhinus stellaris (Linnaeus, 1758)	VU	NT	8
Torpedo marmorata Risso, 1810	VU	LC	11
			61

## Sheet: Figure 3D
Species	Count	Region/Locality	Date	Depth [m]	Size [cm]	Width [cm]	Weight [kg]	Sex	Ontogeny	Fishing/Acquisition Method	Animal Status	Source	Source Category	Notes
Aetomylaeus bovinus (Geoffroy Saint-Hilaire, 1817)	2	Pelješac	December 2019					NA	Adult	Fishing - unspecified	Fished	MECO Project, Pero Ugarković	Citizen Science
Aetomylaeus bovinus (Geoffroy Saint-Hilaire, 1817)	1	Hvar	2020-12-07					NA	Adult	Fishing - unspecified	Dead	MECO Project, Pero Ugarković	Citizen Science	https://www.facebook.com/photo.php?fbid=10224031622808294&set=p.10224031622808294&type=3
Aetomylaeus bovinus (Geoffroy Saint-Hilaire, 1817)	1	Hvar	2020-12-13					NA	NA	Fishing - unspecified	Alive	MECO Project, Pero Ugarković	Citizen Science	https://www.facebook.com/photo.php?fbid=10224025350851499&set=p.10224025350851499&type=3
Aetomylaeus bovinus (Geoffroy Saint-Hilaire, 1817)	1	Pelješac	2020-12-23					NA	Adult	Fishing - unspecified	Fished	MECO Project, Pero Ugarković	Citizen Science
Alopias vulpinus (Bonnaterre, 1788)	1	Blitvenica	2021-07-08							Angling	Released	Pero Ugarković, WWF Adria	Citizen Science	Photo/Video Permission Yes
Alopias vulpinus (Bonnaterre, 1788)	1	Zirije	2020-07-25					NA	NA	Fishing - unspecified, catch + release	Alive	MECO Project, Kroatien Big Game Fishing	Citizen Science	https://www.facebook.com/biggamekroatien/photos/a.1473458632887727/2607828969450682/?type=3&theater
Alopias vulpinus (Bonnaterre, 1788)	1	Kvarner Bay	2020-07-16		300			NA	Adult	Fishing - unspecified	Alive	MECO Project, Podvodni.hr	Citizen Science	https://www.facebook.com/podvodni.hr/posts/3069323553153431
Carcharhinus plumbeus (Nardo, 1827)	1	Omiš	2020-11-28					Female	Juvenile	Longlining	Fished	MECO Project, Pero Ugarković	Citizen Science
Carcharhinus plumbeus (Nardo, 1827)	1	Glavat	2021-07-30	80						longline	retained	Pero Ugarković, WWF Adria	Citizen Science	Photo/Video Permission No
Cetorhinus maximus (Gunnerus, 1765)	1	Omišalj	2010-06-04		~800			Female	Adult	Fishing nets - unspecified	Fished	MECO Project, Anna Schipany	Citizen Science	https://www.facebook.com/groups/2079909468793906/permalink/2132434536874732/
Hexanchus griseus (Bonnaterre, 1788)	1	Blitvenica	2021-05-26	180						Trawling	Released	Pero Ugarković, WWF Adria	Citizen Science	Photo/Video Permission No
Hexanchus griseus (Bonnaterre, 1788)	1	Rogoznica	2019-12-09				700-800	NA	Adult	Fishing - unspecified	Dead	MECO Project, Danijel Kranski	Citizen Science	https://morski.hr/2019/12/09/morski-pas-grdosija-teza-od-pola-tone-u-mrezama-ribara-kod-rogoznice/?fbclid=IwAR12tMvc2xGOcgwibkPRtGIO5RntBXnnKYXnCjvA-wH2lxPZpoo8y3aN0fw
Hexanchus griseus (Bonnaterre, 1788)	1	Central Adriatic, Croatia	2021-09-04							trawling	dead	Pero Ugarković, WWF Adria	Citizen Science	Photo/Video Permission No
Mobula mobular (Bonnaterre, 1788)	1	Žirje	2020-08-27	0				NA	NA	Recreational fishing - unknown	Alive	MECO Project, Heiko Oste	Citizen Science	https://www.facebook.com/groups/1881965131875214/permalink/4873607816044249?comment_id=4874829699255394
Mustelus mustelus (Linnaeus, 1758)	1	Mirca, Brač	2021-05-01							Longline	Dead	Pero Ugarković, WWF Adria	Citizen Science	Photo/Video Permission No
Mustelus mustelus (Linnaeus, 1758)	1	Dalmatien, Island Lopud	2021-06-07		150			NA	Adult	Recreational fishing - unknown	Alive	MECO Project, Adelrun Kundela	Citizen Science	https://www.facebook.com/groups/haiemittelmeer/permalink/3936033049848196
Mustelus punctulatus Risso, 1827	1	Krk	2021-05-03							Longline	NA	Pero Ugarković, WWF Adria	Citizen Science	Photo/Video Permission No
Mustelus punctulatus Risso, 1827	1	Nin	2021-06-06							Longline	Dead	Pero Ugarković, WWF Adria	Citizen Science	Photo/Video Permission No
Oxynotus centrina (Linnaeus, 1758)	1	Pula	2021-05-07							Trawling	Released	Pero Ugarković, WWF Adria	Citizen Science	Photo/Video Permission Yes
Oxynotus centrina (Linnaeus, 1758)	1	Northern Adriatic, Croatia	2021-09-01	80						trawling	released	Pero Ugarković, WWF Adria	Citizen Science	Photo/Video Permission Yes
Prionace glauca (Linnaeus, 1758)	1	Dugi otok	2021-06-01							Angling	Released	Pero Ugarković, WWF Adria	Citizen Science	Photo/Video Permission Yes
Prionace glauca (Linnaeus, 1758)	1	Dugi Otok	2020-07-10	60	~230		40-50	Female	Adult	Fishing - unspecified	Released	MECO Project, Kroatien Big Game Fishing	Citizen Science	https://www.facebook.com/biggamekroatien/photos/a.1587511418149114/2967145776852331/?type=3&theater
Prionace glauca (Linnaeus, 1758)	50	Dugi Otok	2020-07-10					NA	NA	Fishing - unspecified	Released	MECO Project, Kroatien Big Game Fishing	Citizen Science	https://www.facebook.com/biggamekroatien/videos/711082859746530/?__xts__[0]=68.ARBG0svI6_C1lVc63_-UFGtWlQOMShL2jR-rvuSYjbJ31QN34kts5SM3UEosPt3l0edyvHM38BDsmdjiFgnCQUCG-Mr1vVBbnokwB2LtLga3ciMTyB87MKw0CRDCxFjwrgSpTvYybMfNOy3emTI3B7-Mipfh4kFFJKgIALKV4xNxyISk2MvVhoEx0VUq9ZO0Sfi4nEb6piKo9luESaLXt0kJjOgUDzUjnudTTc-JMHtMd8DVqY_OgDbPtf9qFliq9GmONUTX2oNMoSYwqui_VCnXAgd_oqdBrtv3hYrsM9r3Ol1f82fvFcBUwtYFsXUn…
Prionace glauca (Linnaeus, 1758)	1	Dugi Otok	2020-07-28		~120			Female	NA	Fishing - unspecified	Alive	MECO Project, Kroatien Big Game Fishing	Citizen Science	https://www.facebook.com/biggamekroatien/photos/a.1587511418149114/2985169195049989?type=3
Prionace glauca (Linnaeus, 1758)	1	Dugi Otok	2020-08-19		~150			Female	Subadult	Fishing - unspecified	Alive	MECO Project, Kroatien Big Game Fishing	Citizen Science	https://www.facebook.com/biggamekroatien/photos/a.1473458632887727/3007166652850243?type=3
Pteroplatytrygon violacea (Bonaparte, 1832)	1	Crikvenica	2021-05-23	10						Angling	Released	Pero Ugarković, WWF Adria	Citizen Science	Photo/Video Permission Yes
Pteroplatytrygon violacea (Bonaparte, 1832)	1	Cres	2021-08-12	10						angling	released	Pero Ugarković, WWF Adria	Citizen Science	Photo/Video Permission Yes
Pteroplatytrygon violacea (Bonaparte, 1832)	1	Bakar	2021-08-15							angling	unknown	Pero Ugarković, WWF Adria	Citizen Science	Photo/Video Permission No
Raja clavata Linnaeus, 1758	2	Molunat	2021-05-29							Longline	Dead	Pero Ugarković, WWF Adria	Citizen Science	Photo/Video Permission No
Raja clavata Linnaeus, 1758	1	Molunat	2021-06-05							Longline	Dead	Pero Ugarković, WWF Adria	Citizen Science	Photo/Video Permission No
Raja clavata Linnaeus, 1758	1	Croatia	2021-07-03	30						Longline	Released	Pero Ugarković, WWF Adria	Citizen Science	Photo/Video Permission Yes
Raja clavata Linnaeus, 1758	1	Krk	2021-07-26							longline	retained	Pero Ugarković, WWF Adria	Citizen Science	Photo/Video Permission No
Raja clavata Linnaeus, 1758	1	Croatia	2021-08-19							longline	retained	Pero Ugarković, WWF Adria	Citizen Science	Photo/Video Permission Yes
Scyliorhinus duhamelii (Garman, 1913)	4	Rab	2021-09-04							longline	retained	Pero Ugarković, WWF Adria	Citizen Science	Photo/Video Permission No
Squalus acanthias Linnaeus, 1758	1	Molunat	2021-06-05							Longline	Dead	Pero Ugarković, WWF Adria	Citizen Science	Photo/Video Permission No
Squalus acanthias Linnaeus, 1758	3	Krk	2021-07-26							longline	retained	Pero Ugarković, WWF Adria	Citizen Science	Photo/Video Permission No
Squatina squatina (Linnaeus, 1758)	1	Rivanj	2021-05-06	18						Gill net	Released	Pero Ugarković, WWF Adria	Citizen Science	Photo/Video Permission Yes
Squatina squatina (Linnaeus, 1758)	1	Pag*	2021-06-04	20						Beach seine	Released	Pero Ugarković, WWF Adria	Citizen Science	Photo/Video Permission Yes	* Not confirmed
Torpedo marmorata Risso, 1810	1	Pag	2021-06-11	5						Angling	Released	Pero Ugarković, WWF Adria	Citizen Science	Photo/Video Permission Yes
Fishing
	global	med	sightings
Aetomylaeus bovinus (Geoffroy Saint-Hilaire, 1817)	CR	CR	4		IUCN Global	species	sightings	IUCN Med	species	sightings
Alopias superciliosus Lowe, 1841	VU	EN	1		CR	2	6	CR	5	16
Alopias vulpinus (Bonnaterre, 1788)	VU	EN	3		EN	6	12	EN	5	9
Carcharhinus plumbeus (Nardo, 1827)	EN	EN	2		VU	6	12	VU	3	8
Cetorhinus maximus (Gunnerus, 1765)	EN	EN	1		NT	3	14	NT	1	5
Dasyatis pastinaca	VU	VU	1		LC	3	5	LC	3	6
Gymnura altavela	EN	CR	1		DD	1	2	DD	4	7
Hexanchus griseus (Bonnaterre, 1788)	NT	DD	3		sum	21	51		21	51
Mobula mobular (Bonnaterre, 1788)	EN	-	1
Mustelus mustelus (Linnaeus, 1758)	EN	VU	4
Mustelus punctulatus Risso, 1827	VU	VU	3
Oxynotus centrina (Linnaeus, 1758)	EN	CR	3
Prionace glauca (Linnaeus, 1758)	NT	CR	6
Pteroplatytrygon violacea (Bonaparte, 1832)	LC	LC	3
Raja clavata Linnaeus, 1758	NT	NT	5
Raja polystigma	LC	LC	1
Scyliorhinus duhamelii (Garman, 1913)	-	-	2
Squalus acanthias Linnaeus, 1758	VU	EN	2
Squatina squatina (Linnaeus, 1758)	CR	CR	2
Tetronarce nobiliana	LC	-	1
Torpedo marmorata Risso, 1810	VU	LC	2
			51
